# Supplementary material for: Crystal structure of 2,6-bis­(2-hy­droxy-5-methyl­phen­yl)-4-phenyl­pyridinium bromide di­chloro­methane hemisolvate hemihydrate
Source: Acta Crystallogr E Crystallogr Commun. 2015 Nov 18;71(Pt 12):o953–4. doi: 10.1107/S2056989015021386 (PMC4719919; doi:10.1107/S2056989015021386)
Supplement: Supplementary file 1 [file e-71-0o953-sup1.cif]

##############################################################################
#                                                                            #
# This CIF contains the data in a paper accepted for publication in          #
# Acta Crystallographica Section E. It conforms to the requirements of       #
# Notes for Authors for Acta Crystallographica Section E, and has been       #
# peer reviewed under the auspices of the IUCr Commission on Journals.       #
#                                                                            #
# Full details of the Crystallographic Information File format               #
# are given in the paper "The Crystallographic Information File (CIF):       #
# a New Standard Archive File for Crystallography" by S. R. Hall, F. H.      #
# Allen and I. D. Brown [Acta Cryst. (1991), A47, 655-685].                  #
#                                                                            #
# The current version of the core CIF dictionary is obtainable from          #
# ftp://ftp.iucr.org/pub/cif_core.dic.                                       #
#                                                                            #
# Software is freely available for graphical display of the structure(s)     #
# in this CIF. For information consult the CIF software page                 #
# http://www.iucr.org/resources/cif/software.                                #
#                                                                            #
# This file may be used for bona fide research purposes within the           #
# scientific community so long as proper attribution is given to the journal # 
# article from which it was obtained.                                        #
#                                                                            #
##############################################################################
data_I
_database_code_depnum_ccdc_archive 'CCDC 1436252'
_audit_creation_method     SHELXL-97
_journal_date_recd_electronic     2015-10-28
_journal_date_accepted     2015-11-11
_journal_name_full     'Acta Crystallographica, Section E'
_journal_year     2015
_journal_volume     71
_journal_issue     12
_journal_page_first     o953
_journal_page_last     o954
_journal_paper_category     HO
_journal_paper_doi     10.1107/S2056989015021386
_journal_coeditor_code     ZS2352
_publ_contact_author_name     'Andrei V. Churakov'
_publ_contact_author_address
;
Institute of General and Inorganic Chemistry,
Russian Academy of Sciences,
Leninskii prosp. 31, Moscow 119991, Russian Federation
;
_publ_contact_author_email     'churakov@igic.ras.ru'
_publ_contact_author_fax     '+7-495-9541279'
_publ_contact_author_phone     '+7-495-9521803'
_publ_section_title
;
Crystal structure of 2,6-bis(2-hydroxy-5-methylphenyl)-4-phenylpyridinium
bromide dichloromethane hemisolvate hemihydrate
;
loop_
    _publ_author_name
    _publ_author_address
    'Mankaev, Badma N.'
;
N.D. Zelinsky Institute of Organic Chemistry,
Leninsky prospekt 47, Moscow 119991, Russian Federation
Department of Chemistry,
M.V. Lomonosov Moscow State University, Moscow, Russian Federation
;
    'Zaitsev, Kirill V.'
;
N.D. Zelinsky Institute of Organic Chemistry,
Leninsky prospekt 47, Moscow 119991, Russian Federation
Department of Chemistry,
M.V. Lomonosov Moscow State University, Moscow, Russian Federation
;
    'Karlov, Sergey S.'
;
N.D. Zelinsky Institute of Organic Chemistry,
Leninsky prospekt 47, Moscow 119991, Russian Federation
Department of Chemistry,
M.V. Lomonosov Moscow State University, Moscow, Russian Federation
;
    'Egorov, Mikhail P.'
;
N.D. Zelinsky Institute of Organic Chemistry,
Leninsky prospekt 47, Moscow 119991, Russian Federation
;
    'Churakov, Andrei V.'
;
N.D. Zelinsky Institute of Organic Chemistry,
Leninsky prospekt 47, Moscow 119991, Russian Federation
Institute of General and Inorganic Chemistry,
Russian Academy of Sciences, Moscow, Russian Federation
;
_publ_section_synopsis
;
The asymmetric unit in the structure of the title compound comprises two
conformationally similar and pseudosymmetry-related ligand cations, two
bromide anions, a dichloromethane molecule and a solvent water molecule which
form hydrogen-bonded insular units.
;
_chemical_name_systematic
;
2,6-Bis(2-hydroxy-5-methylphenyl)-4-phenylpyridinium
bromide dichloromethane hemisolvate hemihydrate
;
_chemical_name_common     ?
_chemical_formula_moiety     '2(C25 H22 N O2 +), 2(Br -), C H2 Cl2, H2 O'
_chemical_formula_sum     'C51 H48 Br2 Cl2 N2 O5'
_chemical_formula_iupac     '2C25 H22 N O2 +, 2Br -, C H2 Cl2, H2 O'
_chemical_formula_weight     999.63
_chemical_melting_point     ?
_symmetry_cell_setting     monoclinic
_symmetry_space_group_name_H-M     'P 21/c'
_symmetry_space_group_name_Hall     '-P 2ybc'
loop_
    _symmetry_equiv_pos_as_xyz
    'x, y, z'
    '-x, y+1/2, -z+1/2'
    '-x, -y, -z'
    'x, -y-1/2, z-1/2'
_cell_length_a     14.7890(12)
_cell_length_b     17.5387(14)
_cell_length_c     19.0163(15)
_cell_angle_alpha     90.00
_cell_angle_beta     112.5770(10)
_cell_angle_gamma     90.00
_cell_volume     4554.4(6)
_cell_formula_units_Z     4
_cell_measurement_reflns_used     6112
_cell_measurement_theta_min     2.225
_cell_measurement_theta_max     23.289
_cell_measurement_temperature     150(2)
_exptl_crystal_description     prism
_exptl_crystal_colour     orange
_exptl_crystal_size_max     0.25
_exptl_crystal_size_mid     0.20
_exptl_crystal_size_min     0.10
_exptl_crystal_density_diffrn     1.458
_exptl_crystal_density_meas     ?
_exptl_crystal_density_method     'not measured'
_exptl_crystal_F_000     2048
_exptl_absorpt_coefficient_mu     1.947
_exptl_absorpt_correction_type     multi-scan
_exptl_absorpt_process_details
;
(SADABS; Bruker, 2008)
;
_exptl_absorpt_correction_T_min     0.6417
_exptl_absorpt_correction_T_max     0.8291
_exptl_special_details
;
;
_diffrn_ambient_temperature     150(2)
_diffrn_radiation_type     MoK\a
_diffrn_radiation_wavelength     0.71073
_diffrn_radiation_source     'fine-focus sealed tube'
_diffrn_radiation_monochromator     graphite
_diffrn_measurement_device_type     'Bruker SMART APEXII'
_diffrn_measurement_method     \w
_diffrn_detector_area_resol_mean     ?
_diffrn_reflns_number     34435
_diffrn_reflns_av_R_equivalents     0.0495
_diffrn_reflns_av_sigmaI/netI     0.0453
_diffrn_reflns_theta_min     1.49
_diffrn_reflns_theta_max     25.50
_diffrn_reflns_theta_full     25.50
_diffrn_measured_fraction_theta_max     1.000
_diffrn_measured_fraction_theta_full     1.000
_diffrn_reflns_limit_h_min     -17
_diffrn_reflns_limit_h_max     17
_diffrn_reflns_limit_k_min     -21
_diffrn_reflns_limit_k_max     21
_diffrn_reflns_limit_l_min     -23
_diffrn_reflns_limit_l_max     23
_diffrn_standards_number     0
_diffrn_standards_interval_count     ?
_diffrn_standards_interval_time     .
_diffrn_standards_decay_%     ?
_refine_special_details
;
Refinement of <i>F</i>^2^ against ALL reflections. The weighted <i>R</i>-factor
<i>wR</i> and goodness of fit <i>S</i> are based on <i>F</i>^2^, conventional
<i>R</i>-factors <i>R</i> are based on <i>F</i>, with <i>F</i> set to zero for
negative <i>F</i>^2^. The threshold expression of <i>F</i>^2^ >
\s(<i>F</i>^2^) is used only for calculating <i>R</i>-factors(gt) <i>etc</i>.
and is not relevant to the choice of reflections for refinement.
<i>R</i>-factors based on <i>F</i>^2^ are statistically about twice as large
as those based on <i>F</i>, and <i>R</i>- factors based on ALL data will be
even larger.
;
_reflns_number_total     8482
_reflns_number_gt     6350
_reflns_threshold_expression     I>2\s(I)
_refine_ls_structure_factor_coef     Fsqd
_refine_ls_matrix_type     full
_refine_ls_R_factor_all     0.0752
_refine_ls_R_factor_gt     0.0508
_refine_ls_wR_factor_gt     0.1216
_refine_ls_wR_factor_ref     0.1315
_refine_ls_goodness_of_fit_ref     1.062
_refine_ls_restrained_S_all     1.061
_refine_ls_number_reflns     8482
_refine_ls_number_parameters     585
_refine_ls_number_restraints     15
_refine_ls_hydrogen_treatment     mixed
_refine_ls_weighting_scheme     calc
_refine_ls_weighting_details
        'calc w=1/[\s^2^(Fo^2^)+(0.0499P)^2^+10.5059P] where P=(Fo^2^+2Fc^2^)/3'
_atom_sites_solution_hydrogens     mixed
_atom_sites_solution_primary     direct
_atom_sites_solution_secondary     difmap
_refine_ls_shift/su_max     0.001
_refine_ls_shift/su_mean     0.000
_refine_diff_density_max     0.994
_refine_diff_density_min     -0.918
_refine_ls_extinction_method     none
_refine_ls_extinction_coef     ?
loop_
    _atom_type_symbol
    _atom_type_description
    _atom_type_scat_dispersion_real
    _atom_type_scat_dispersion_imag
    _atom_type_scat_source
    'C' 'C' 0.0033 0.0016
                         'International Tables Vol C Tables 4.2.6.8 and 6.1.1.4'
    'H' 'H' 0.0000 0.0000
                         'International Tables Vol C Tables 4.2.6.8 and 6.1.1.4'
    'N' 'N' 0.0061 0.0033
                         'International Tables Vol C Tables 4.2.6.8 and 6.1.1.4'
    'O' 'O' 0.0106 0.0060
                         'International Tables Vol C Tables 4.2.6.8 and 6.1.1.4'
    'Cl' 'Cl' 0.1484 0.1585
                         'International Tables Vol C Tables 4.2.6.8 and 6.1.1.4'
    'Br' 'Br' -0.2901 2.4595
                         'International Tables Vol C Tables 4.2.6.8 and 6.1.1.4'
_computing_data_collection
;
APEX2 (Bruker, 2008)
;
_computing_cell_refinement
;
SAINT (Bruker, 2008)
;
_computing_data_reduction
;
SAINT (Bruker, 2008)
;
_computing_structure_solution
;
SHELXS97 (Sheldrick, 2008)
;
_computing_structure_refinement
;
SHELXL97 (Sheldrick, 2008)
;
_computing_molecular_graphics
;
SHELXTL (Sheldrick, 2008)
;
_computing_publication_material
;
SHELXTL (Sheldrick, 2008)
;
loop_
    _atom_site_type_symbol
    _atom_site_label
    _atom_site_fract_x
    _atom_site_fract_y
    _atom_site_fract_z
    _atom_site_U_iso_or_equiv
    _atom_site_adp_type
    _atom_site_calc_flag
    _atom_site_refinement_flags
    _atom_site_occupancy
    _atom_site_symmetry_multiplicity
    _atom_site_disorder_assembly
    _atom_site_disorder_group
    Br Br1 0.37349(4) 0.71568(2) 0.20516(2) 0.03429(13) Uani d . 1 1 . .
    Br Br2 0.99858(4) 1.19630(3) 0.23428(3) 0.04276(15) Uani d . 1 1 . .
    O O1 0.2325(2) 0.71111(18) 0.30809(18) 0.0353(7) Uani d D 1 1 . .
    H H7 0.1742(17) 0.711(3) 0.295(3) 0.053 Uiso d D 1 1 . .
    H H8 0.253(4) 0.719(3) 0.276(2) 0.053 Uiso d D 1 1 . .
    C C1 0.2288(7) 0.1114(6) 0.2630(6) 0.132(4) Uani d . 1 1 . .
    H H1A 0.2072 0.0637 0.2334 0.159 Uiso calc R 1 1 . .
    H H1B 0.1698 0.1427 0.2546 0.159 Uiso calc R 1 1 . .
    Cl Cl1 0.28379(17) 0.08839(13) 0.35994(17) 0.1249(9) Uani d . 1 1 . .
    Cl Cl2 0.3025(3) 0.15925(15) 0.2295(2) 0.1806(16) Uani d . 1 1 . .
    N N1 0.3903(2) 0.45926(17) 0.38647(17) 0.0214(7) Uani d . 1 1 . .
    H H1 0.3658 0.5022 0.3628 0.026 Uiso calc R 1 1 . .
    O O11 0.3172(2) 0.59130(16) 0.38313(16) 0.0282(6) Uani d D 1 1 . .
    H H3 0.284(3) 0.625(2) 0.359(3) 0.049(16) Uiso d D 1 1 . .
    O O12 0.4366(2) 0.55415(17) 0.29039(16) 0.0326(7) Uani d D 1 1 . .
    H H4 0.418(3) 0.5929(18) 0.268(2) 0.034(14) Uiso d D 1 1 . .
    C C11 0.3174(3) 0.5801(2) 0.4537(2) 0.0233(8) Uani d . 1 1 . .
    C C12 0.2787(3) 0.6347(2) 0.4869(2) 0.0288(9) Uani d . 1 1 . .
    H H12 0.2498 0.6795 0.4592 0.035 Uiso calc R 1 1 . .
    C C13 0.2816(3) 0.6247(2) 0.5598(2) 0.0306(10) Uani d . 1 1 . .
    H H13 0.2542 0.6625 0.5815 0.037 Uiso calc R 1 1 . .
    C C14 0.3240(3) 0.5603(2) 0.6016(2) 0.0281(9) Uani d . 1 1 . .
    C C15 0.3605(3) 0.5048(2) 0.5675(2) 0.0259(9) Uani d . 1 1 . .
    H H15 0.3882 0.4599 0.5954 0.031 Uiso calc R 1 1 . .
    C C16 0.3582(3) 0.5126(2) 0.4933(2) 0.0218(8) Uani d . 1 1 . .
    C C17 0.3961(3) 0.4507(2) 0.4591(2) 0.0217(8) Uani d . 1 1 . .
    C C18 0.4351(3) 0.3826(2) 0.4955(2) 0.0223(8) Uani d . 1 1 . .
    H H18 0.4397 0.3743 0.5461 0.027 Uiso calc R 1 1 . .
    C C19 0.3313(4) 0.5514(3) 0.6828(3) 0.0428(12) Uani d . 1 1 . .
    H H19A 0.2658 0.5551 0.6841 0.064 Uiso calc R 1 1 . .
    H H19B 0.3732 0.5917 0.7145 0.064 Uiso calc R 1 1 . .
    H H19C 0.3597 0.5015 0.7025 0.064 Uiso calc R 1 1 . .
    C C21 0.4112(3) 0.4948(2) 0.2400(2) 0.0276(9) Uani d . 1 1 . .
    C C22 0.3957(3) 0.5043(3) 0.1632(2) 0.0314(10) Uani d . 1 1 . .
    H H22 0.4036 0.5531 0.1448 0.038 Uiso calc R 1 1 . .
    C C23 0.3689(3) 0.4430(3) 0.1142(2) 0.0336(10) Uani d . 1 1 . .
    H H23 0.3575 0.4506 0.0620 0.040 Uiso calc R 1 1 . .
    C C24 0.3583(3) 0.3703(3) 0.1392(2) 0.0335(10) Uani d . 1 1 . .
    C C25 0.3768(3) 0.3605(2) 0.2163(2) 0.0293(9) Uani d . 1 1 . .
    H H25 0.3717 0.3110 0.2345 0.035 Uiso calc R 1 1 . .
    C C26 0.4027(3) 0.4217(2) 0.2674(2) 0.0256(9) Uani d . 1 1 . .
    C C27 0.4198(3) 0.4063(2) 0.3481(2) 0.0238(8) Uani d . 1 1 . .
    C C28 0.4607(3) 0.3400(2) 0.3845(2) 0.0251(9) Uani d . 1 1 . .
    H H28 0.4844 0.3033 0.3590 0.030 Uiso calc R 1 1 . .
    C C29 0.3259(4) 0.3031(3) 0.0851(3) 0.0436(12) Uani d . 1 1 . .
    H H29A 0.3653 0.2582 0.1089 0.065 Uiso calc R 1 1 . .
    H H29B 0.3347 0.3152 0.0379 0.065 Uiso calc R 1 1 . .
    H H29C 0.2566 0.2923 0.0736 0.065 Uiso calc R 1 1 . .
    C C31 0.4678(3) 0.3259(2) 0.4590(2) 0.0237(8) Uani d . 1 1 . .
    C C32 0.5077(3) 0.2525(2) 0.4977(2) 0.0255(9) Uani d . 1 1 . .
    C C33 0.5463(3) 0.2452(2) 0.5764(2) 0.0280(9) Uani d . 1 1 . .
    H H33 0.5508 0.2891 0.6069 0.034 Uiso calc R 1 1 . .
    C C34 0.5781(3) 0.1763(2) 0.6115(3) 0.0330(10) Uani d . 1 1 . .
    H H34 0.6042 0.1730 0.6655 0.040 Uiso calc R 1 1 . .
    C C35 0.5721(3) 0.1118(2) 0.5680(3) 0.0365(11) Uani d . 1 1 . .
    H H35 0.5939 0.0640 0.5920 0.044 Uiso calc R 1 1 . .
    C C36 0.5345(4) 0.1173(2) 0.4896(3) 0.0394(11) Uani d . 1 1 . .
    H H36 0.5302 0.0731 0.4597 0.047 Uiso calc R 1 1 . .
    C C37 0.5029(3) 0.1869(2) 0.4544(3) 0.0344(10) Uani d . 1 1 . .
    H H37 0.4778 0.1902 0.4004 0.041 Uiso calc R 1 1 . .
    N N2 0.8706(2) 0.96667(17) 0.38890(17) 0.0207(7) Uani d . 1 1 . .
    H H2 0.8481 1.0100 0.3653 0.025 Uiso calc R 1 1 . .
    O O21 0.8014(2) 1.10189(16) 0.38610(16) 0.0292(7) Uani d D 1 1 . .
    H H5 0.763(3) 1.134(2) 0.365(2) 0.040(15) Uiso d D 1 1 . .
    O O22 0.9207(2) 1.05281(16) 0.29143(16) 0.0323(7) Uani d D 1 1 . .
    H H6 0.934(3) 1.0917(18) 0.277(3) 0.040(14) Uiso d D 1 1 . .
    C C41 0.8155(3) 1.0944(2) 0.4612(2) 0.0234(8) Uani d . 1 1 . .
    C C42 0.7898(3) 1.1537(2) 0.4984(2) 0.0309(10) Uani d . 1 1 . .
    H H42 0.7609 1.1987 0.4712 0.037 Uiso calc R 1 1 . .
    C C43 0.8060(3) 1.1474(2) 0.5745(2) 0.0314(10) Uani d . 1 1 . .
    H H43 0.7870 1.1880 0.5990 0.038 Uiso calc R 1 1 . .
    C C44 0.8495(3) 1.0829(2) 0.6162(2) 0.0284(9) Uani d . 1 1 . .
    C C45 0.8743(3) 1.0243(2) 0.5782(2) 0.0265(9) Uani d . 1 1 . .
    H H45 0.9038 0.9798 0.6061 0.032 Uiso calc R 1 1 . .
    C C46 0.8581(3) 1.0274(2) 0.5005(2) 0.0216(8) Uani d . 1 1 . .
    C C47 0.8837(3) 0.9611(2) 0.4636(2) 0.0208(8) Uani d . 1 1 . .
    C C48 0.9198(3) 0.8924(2) 0.4998(2) 0.0231(8) Uani d . 1 1 . .
    H H48 0.9288 0.8861 0.5517 0.028 Uiso calc R 1 1 . .
    C C49 0.8700(3) 1.0787(3) 0.7002(2) 0.0380(11) Uani d . 1 1 . .
    H H49A 0.8921 1.0271 0.7189 0.057 Uiso calc R 1 1 . .
    H H49B 0.8101 1.0906 0.7085 0.057 Uiso calc R 1 1 . .
    H H49C 0.9212 1.1155 0.7277 0.057 Uiso calc R 1 1 . .
    C C51 0.8924(3) 0.9936(2) 0.2414(2) 0.0273(9) Uani d . 1 1 . .
    C C52 0.8854(3) 1.0006(3) 0.1662(2) 0.0331(10) Uani d . 1 1 . .
    H H52 0.9006 1.0477 0.1485 0.040 Uiso calc R 1 1 . .
    C C53 0.8561(3) 0.9384(3) 0.1179(2) 0.0357(11) Uani d . 1 1 . .
    H H53 0.8510 0.9438 0.0668 0.043 Uiso calc R 1 1 . .
    C C54 0.8339(3) 0.8682(3) 0.1414(2) 0.0352(11) Uani d . 1 1 . .
    C C55 0.8426(3) 0.8619(2) 0.2168(2) 0.0271(9) Uani d . 1 1 . .
    H H55 0.8277 0.8146 0.2341 0.033 Uiso calc R 1 1 . .
    C C56 0.8727(3) 0.9230(2) 0.2678(2) 0.0246(9) Uani d . 1 1 . .
    C C57 0.8900(3) 0.9097(2) 0.3485(2) 0.0224(8) Uani d . 1 1 . .
    C C58 0.9268(3) 0.8424(2) 0.3845(2) 0.0220(8) Uani d . 1 1 . .
    H H58 0.9415 0.8023 0.3571 0.026 Uiso calc R 1 1 . .
    C C59 0.8031(4) 0.8003(3) 0.0885(3) 0.0470(13) Uani d . 1 1 . .
    H H59A 0.8494 0.7584 0.1096 0.071 Uiso calc R 1 1 . .
    H H59B 0.8026 0.8146 0.0385 0.071 Uiso calc R 1 1 . .
    H H59C 0.7373 0.7840 0.0829 0.071 Uiso calc R 1 1 . .
    C C61 0.9431(3) 0.8322(2) 0.4614(2) 0.0225(8) Uani d . 1 1 . .
    C C62 0.9826(3) 0.7596(2) 0.5007(2) 0.0256(9) Uani d . 1 1 . .
    C C63 1.0329(3) 0.7553(2) 0.5791(2) 0.0297(9) Uani d . 1 1 . .
    H H63 1.0431 0.8005 0.6086 0.036 Uiso calc R 1 1 . .
    C C64 1.0682(3) 0.6878(3) 0.6149(3) 0.0361(10) Uani d . 1 1 . .
    H H64 1.1025 0.6865 0.6686 0.043 Uiso calc R 1 1 . .
    C C65 1.0540(3) 0.6209(3) 0.5729(3) 0.0382(11) Uani d . 1 1 . .
    H H65 1.0779 0.5738 0.5977 0.046 Uiso calc R 1 1 . .
    C C66 1.0051(4) 0.6234(3) 0.4947(3) 0.0426(12) Uani d . 1 1 . .
    H H66 0.9959 0.5780 0.4655 0.051 Uiso calc R 1 1 . .
    C C67 0.9694(4) 0.6919(2) 0.4589(3) 0.0354(10) Uani d . 1 1 . .
    H H67 0.9355 0.6931 0.4052 0.042 Uiso calc R 1 1 . .
loop_
    _atom_site_aniso_label
    _atom_site_aniso_U_11
    _atom_site_aniso_U_22
    _atom_site_aniso_U_33
    _atom_site_aniso_U_12
    _atom_site_aniso_U_13
    _atom_site_aniso_U_23
    Br1 0.0507(3) 0.0241(2) 0.0290(2) -0.00541(19) 0.0163(2) 0.00051(17)
    Br2 0.0458(3) 0.0455(3) 0.0442(3) -0.0152(2) 0.0254(2) 0.0000(2)
    O1 0.0412(19) 0.0322(16) 0.0332(18) 0.0032(15) 0.0150(16) 0.0008(14)
    C1 0.114(7) 0.103(7) 0.193(11) 0.038(6) 0.073(8) 0.032(7)
    Cl1 0.0854(14) 0.0902(15) 0.167(2) -0.0199(12) 0.0125(15) 0.0345(15)
    Cl2 0.288(4) 0.0771(16) 0.247(4) -0.066(2) 0.181(4) -0.0282(19)
    N1 0.0251(18) 0.0179(16) 0.0216(17) -0.0018(13) 0.0093(14) -0.0006(13)
    O11 0.0392(18) 0.0219(15) 0.0278(16) 0.0056(13) 0.0176(14) 0.0026(12)
    O12 0.0473(19) 0.0242(16) 0.0258(16) 0.0014(14) 0.0135(14) 0.0034(13)
    C11 0.022(2) 0.022(2) 0.027(2) -0.0053(16) 0.0099(17) -0.0046(16)
    C12 0.032(2) 0.023(2) 0.036(2) 0.0015(18) 0.017(2) -0.0020(18)
    C13 0.032(2) 0.027(2) 0.038(3) -0.0015(18) 0.019(2) -0.0086(18)
    C14 0.029(2) 0.030(2) 0.029(2) -0.0027(18) 0.0157(19) -0.0062(17)
    C15 0.026(2) 0.025(2) 0.027(2) 0.0001(17) 0.0113(18) -0.0008(16)
    C16 0.019(2) 0.0214(19) 0.024(2) -0.0038(16) 0.0080(17) -0.0052(16)
    C17 0.022(2) 0.0212(19) 0.022(2) -0.0054(16) 0.0082(17) -0.0046(15)
    C18 0.022(2) 0.023(2) 0.021(2) -0.0008(16) 0.0076(17) -0.0001(16)
    C19 0.055(3) 0.048(3) 0.034(3) 0.007(2) 0.026(2) -0.005(2)
    C21 0.026(2) 0.030(2) 0.027(2) 0.0039(18) 0.0117(18) -0.0022(18)
    C22 0.032(2) 0.038(2) 0.026(2) 0.0091(19) 0.0136(19) 0.0063(18)
    C23 0.027(2) 0.051(3) 0.025(2) 0.011(2) 0.0121(19) 0.002(2)
    C24 0.029(2) 0.044(3) 0.029(2) 0.008(2) 0.0126(19) -0.009(2)
    C25 0.029(2) 0.030(2) 0.031(2) 0.0055(18) 0.0134(19) -0.0038(18)
    C26 0.026(2) 0.026(2) 0.026(2) 0.0024(17) 0.0121(18) -0.0019(17)
    C27 0.023(2) 0.023(2) 0.026(2) -0.0031(16) 0.0100(17) -0.0046(16)
    C28 0.026(2) 0.024(2) 0.027(2) -0.0011(17) 0.0127(18) -0.0051(16)
    C29 0.041(3) 0.055(3) 0.036(3) 0.002(2) 0.017(2) -0.018(2)
    C31 0.022(2) 0.0211(19) 0.029(2) -0.0041(16) 0.0111(17) -0.0034(16)
    C32 0.026(2) 0.021(2) 0.033(2) -0.0009(17) 0.0153(18) -0.0013(17)
    C33 0.027(2) 0.024(2) 0.033(2) -0.0013(17) 0.0114(19) -0.0016(18)
    C34 0.031(2) 0.032(2) 0.034(2) -0.0006(19) 0.010(2) 0.0037(19)
    C35 0.038(3) 0.023(2) 0.051(3) 0.0031(19) 0.021(2) 0.008(2)
    C36 0.053(3) 0.022(2) 0.051(3) 0.002(2) 0.029(3) -0.003(2)
    C37 0.049(3) 0.025(2) 0.035(2) 0.004(2) 0.022(2) 0.0009(18)
    N2 0.0253(18) 0.0185(16) 0.0202(16) 0.0015(13) 0.0110(14) 0.0017(13)
    O21 0.0441(19) 0.0212(15) 0.0266(16) 0.0079(14) 0.0184(14) 0.0019(12)
    O22 0.052(2) 0.0236(16) 0.0258(16) -0.0005(14) 0.0197(15) 0.0030(12)
    C41 0.025(2) 0.023(2) 0.024(2) -0.0036(16) 0.0113(17) -0.0024(16)
    C42 0.038(3) 0.022(2) 0.037(2) 0.0015(18) 0.020(2) -0.0030(18)
    C43 0.036(3) 0.030(2) 0.034(2) -0.0006(19) 0.020(2) -0.0113(19)
    C44 0.027(2) 0.034(2) 0.028(2) -0.0028(18) 0.0146(19) -0.0075(18)
    C45 0.024(2) 0.031(2) 0.024(2) 0.0012(17) 0.0095(18) -0.0019(17)
    C46 0.018(2) 0.024(2) 0.025(2) -0.0040(16) 0.0108(16) -0.0068(16)
    C47 0.019(2) 0.0225(19) 0.023(2) -0.0038(15) 0.0109(16) -0.0039(16)
    C48 0.027(2) 0.024(2) 0.020(2) -0.0006(17) 0.0118(17) 0.0008(16)
    C49 0.042(3) 0.047(3) 0.028(2) 0.006(2) 0.017(2) -0.008(2)
    C51 0.028(2) 0.034(2) 0.021(2) 0.0101(18) 0.0090(18) 0.0021(17)
    C52 0.031(2) 0.046(3) 0.025(2) 0.012(2) 0.0132(19) 0.0081(19)
    C53 0.029(2) 0.061(3) 0.018(2) 0.017(2) 0.0095(19) 0.002(2)
    C54 0.026(2) 0.053(3) 0.022(2) 0.018(2) 0.0037(18) -0.010(2)
    C55 0.023(2) 0.032(2) 0.024(2) 0.0090(17) 0.0070(17) -0.0031(17)
    C56 0.023(2) 0.029(2) 0.023(2) 0.0071(17) 0.0099(17) 0.0015(16)
    C57 0.022(2) 0.022(2) 0.023(2) -0.0032(16) 0.0088(17) -0.0069(16)
    C58 0.025(2) 0.0194(19) 0.024(2) 0.0002(16) 0.0122(17) -0.0030(15)
    C59 0.040(3) 0.061(3) 0.035(3) 0.012(2) 0.008(2) -0.020(2)
    C61 0.021(2) 0.0215(19) 0.027(2) -0.0035(16) 0.0103(17) 0.0003(16)
    C62 0.031(2) 0.022(2) 0.030(2) 0.0006(17) 0.0185(19) 0.0021(17)
    C63 0.034(2) 0.028(2) 0.029(2) -0.0018(19) 0.015(2) 0.0016(18)
    C64 0.040(3) 0.039(3) 0.031(2) 0.001(2) 0.015(2) 0.008(2)
    C65 0.042(3) 0.027(2) 0.052(3) 0.006(2) 0.024(2) 0.014(2)
    C66 0.062(3) 0.023(2) 0.049(3) 0.001(2) 0.028(3) -0.003(2)
    C67 0.049(3) 0.024(2) 0.037(3) 0.001(2) 0.020(2) 0.0022(18)
_geom_special_details
;
All e.s.d.'s (except the e.s.d. in the dihedral angle between two l.s. planes)
are estimated using the full covariance matrix. The cell e.s.d.'s are taken
into account individually in the estimation of e.s.d.'s in distances, angles
and torsion angles; correlations between e.s.d.'s in cell parameters are only
used when they are defined by crystal symmetry. An approximate (isotropic)
treatment of cell e.s.d.'s is used for estimating e.s.d.'s involving l.s.
planes.
;
loop_
    _geom_bond_atom_site_label_1
    _geom_bond_atom_site_label_2
    _geom_bond_site_symmetry_2
    _geom_bond_distance
    _geom_bond_publ_flag
    O1 H7 . 0.80(2) ?
    O1 H8 . 0.79(2) ?
    C1 Cl2 . 1.681(10) ?
    C1 Cl1 . 1.752(10) ?
    C1 H1A . 0.9900 ?
    C1 H1B . 0.9900 ?
    N1 C27 . 1.352(5) ?
    N1 C17 . 1.359(5) ?
    N1 H1 . 0.8800 ?
    O11 C11 . 1.355(5) ?
    O11 H3 . 0.79(2) ?
    O12 C21 . 1.366(5) ?
    O12 H4 . 0.79(2) ?
    C11 C12 . 1.386(5) ?
    C11 C16 . 1.409(5) ?
    C12 C13 . 1.381(6) ?
    C12 H12 . 0.9500 ?
    C13 C14 . 1.386(6) ?
    C13 H13 . 0.9500 ?
    C14 C15 . 1.389(5) ?
    C14 C19 . 1.514(6) ?
    C15 C16 . 1.405(5) ?
    C15 H15 . 0.9500 ?
    C16 C17 . 1.481(5) ?
    C17 C18 . 1.390(5) ?
    C18 C31 . 1.400(5) ?
    C18 H18 . 0.9500 ?
    C19 H19A . 0.9800 ?
    C19 H19B . 0.9800 ?
    C19 H19C . 0.9800 ?
    C21 C22 . 1.399(6) ?
    C21 C26 . 1.407(6) ?
    C22 C23 . 1.377(6) ?
    C22 H22 . 0.9500 ?
    C23 C24 . 1.390(6) ?
    C23 H23 . 0.9500 ?
    C24 C25 . 1.394(6) ?
    C24 C29 . 1.516(6) ?
    C25 C26 . 1.399(6) ?
    C25 H25 . 0.9500 ?
    C26 C27 . 1.482(5) ?
    C27 C28 . 1.370(6) ?
    C28 C31 . 1.403(5) ?
    C28 H28 . 0.9500 ?
    C29 H29A . 0.9800 ?
    C29 H29B . 0.9800 ?
    C29 H29C . 0.9800 ?
    C31 C32 . 1.487(5) ?
    C32 C33 . 1.388(6) ?
    C32 C37 . 1.401(6) ?
    C33 C34 . 1.372(6) ?
    C33 H33 . 0.9500 ?
    C34 C35 . 1.385(6) ?
    C34 H34 . 0.9500 ?
    C35 C36 . 1.379(6) ?
    C35 H35 . 0.9500 ?
    C36 C37 . 1.384(6) ?
    C36 H36 . 0.9500 ?
    C37 H37 . 0.9500 ?
    N2 C57 . 1.357(5) ?
    N2 C47 . 1.362(5) ?
    N2 H2 . 0.8800 ?
    O21 C41 . 1.369(5) ?
    O21 H5 . 0.79(2) ?
    O22 C51 . 1.361(5) ?
    O22 H6 . 0.79(2) ?
    C41 C42 . 1.390(5) ?
    C41 C46 . 1.404(5) ?
    C42 C43 . 1.378(6) ?
    C42 H42 . 0.9500 ?
    C43 C44 . 1.389(6) ?
    C43 H43 . 0.9500 ?
    C44 C45 . 1.385(5) ?
    C44 C49 . 1.508(6) ?
    C45 C46 . 1.405(5) ?
    C45 H45 . 0.9500 ?
    C46 C47 . 1.481(5) ?
    C47 C48 . 1.388(5) ?
    C48 C61 . 1.399(5) ?
    C48 H48 . 0.9500 ?
    C49 H49A . 0.9800 ?
    C49 H49B . 0.9800 ?
    C49 H49C . 0.9800 ?
    C51 C52 . 1.399(6) ?
    C51 C56 . 1.408(6) ?
    C52 C53 . 1.385(6) ?
    C52 H52 . 0.9500 ?
    C53 C54 . 1.392(7) ?
    C53 H53 . 0.9500 ?
    C54 C55 . 1.392(6) ?
    C54 C59 . 1.512(6) ?
    C55 C56 . 1.399(6) ?
    C55 H55 . 0.9500 ?
    C56 C57 . 1.474(5) ?
    C57 C58 . 1.368(5) ?
    C58 C61 . 1.400(5) ?
    C58 H58 . 0.9500 ?
    C59 H59A . 0.9800 ?
    C59 H59B . 0.9800 ?
    C59 H59C . 0.9800 ?
    C61 C62 . 1.479(5) ?
    C62 C63 . 1.389(6) ?
    C62 C67 . 1.400(6) ?
    C63 C64 . 1.365(6) ?
    C63 H63 . 0.9500 ?
    C64 C65 . 1.389(6) ?
    C64 H64 . 0.9500 ?
    C65 C66 . 1.382(7) ?
    C65 H65 . 0.9500 ?
    C66 C67 . 1.381(6) ?
    C66 H66 . 0.9500 ?
    C67 H67 . 0.9500 ?
loop_
    _geom_angle_atom_site_label_1
    _geom_angle_atom_site_label_2
    _geom_angle_atom_site_label_3
    _geom_angle_site_symmetry_1
    _geom_angle_site_symmetry_3
    _geom_angle
    _geom_angle_publ_flag
    H7 O1 H8 . . 116(6) ?
    Cl2 C1 Cl1 . . 114.0(6) ?
    Cl2 C1 H1A . . 108.7 ?
    Cl1 C1 H1A . . 108.7 ?
    Cl2 C1 H1B . . 108.7 ?
    Cl1 C1 H1B . . 108.7 ?
    H1A C1 H1B . . 107.6 ?
    C27 N1 C17 . . 124.4(3) ?
    C27 N1 H1 . . 117.8 ?
    C17 N1 H1 . . 117.8 ?
    C11 O11 H3 . . 116(4) ?
    C21 O12 H4 . . 110(3) ?
    O11 C11 C12 . . 120.5(4) ?
    O11 C11 C16 . . 119.2(3) ?
    C12 C11 C16 . . 120.4(4) ?
    C13 C12 C11 . . 120.7(4) ?
    C13 C12 H12 . . 119.7 ?
    C11 C12 H12 . . 119.7 ?
    C12 C13 C14 . . 120.8(4) ?
    C12 C13 H13 . . 119.6 ?
    C14 C13 H13 . . 119.6 ?
    C13 C14 C15 . . 118.3(4) ?
    C13 C14 C19 . . 120.6(4) ?
    C15 C14 C19 . . 121.1(4) ?
    C14 C15 C16 . . 122.6(4) ?
    C14 C15 H15 . . 118.7 ?
    C16 C15 H15 . . 118.7 ?
    C15 C16 C11 . . 117.2(3) ?
    C15 C16 C17 . . 120.2(3) ?
    C11 C16 C17 . . 122.6(3) ?
    N1 C17 C18 . . 116.9(3) ?
    N1 C17 C16 . . 118.5(3) ?
    C18 C17 C16 . . 124.5(3) ?
    C17 C18 C31 . . 121.3(4) ?
    C17 C18 H18 . . 119.3 ?
    C31 C18 H18 . . 119.3 ?
    C14 C19 H19A . . 109.5 ?
    C14 C19 H19B . . 109.5 ?
    H19A C19 H19B . . 109.5 ?
    C14 C19 H19C . . 109.5 ?
    H19A C19 H19C . . 109.5 ?
    H19B C19 H19C . . 109.5 ?
    O12 C21 C22 . . 122.1(4) ?
    O12 C21 C26 . . 118.4(3) ?
    C22 C21 C26 . . 119.5(4) ?
    C23 C22 C21 . . 120.2(4) ?
    C23 C22 H22 . . 119.9 ?
    C21 C22 H22 . . 119.9 ?
    C22 C23 C24 . . 121.7(4) ?
    C22 C23 H23 . . 119.1 ?
    C24 C23 H23 . . 119.1 ?
    C23 C24 C25 . . 118.0(4) ?
    C23 C24 C29 . . 122.0(4) ?
    C25 C24 C29 . . 120.0(4) ?
    C24 C25 C26 . . 121.8(4) ?
    C24 C25 H25 . . 119.1 ?
    C26 C25 H25 . . 119.1 ?
    C25 C26 C21 . . 118.7(4) ?
    C25 C26 C27 . . 118.3(4) ?
    C21 C26 C27 . . 123.0(3) ?
    N1 C27 C28 . . 118.8(4) ?
    N1 C27 C26 . . 118.2(3) ?
    C28 C27 C26 . . 122.9(3) ?
    C27 C28 C31 . . 120.5(4) ?
    C27 C28 H28 . . 119.8 ?
    C31 C28 H28 . . 119.8 ?
    C24 C29 H29A . . 109.5 ?
    C24 C29 H29B . . 109.5 ?
    H29A C29 H29B . . 109.5 ?
    C24 C29 H29C . . 109.5 ?
    H29A C29 H29C . . 109.5 ?
    H29B C29 H29C . . 109.5 ?
    C18 C31 C28 . . 118.0(4) ?
    C18 C31 C32 . . 121.1(4) ?
    C28 C31 C32 . . 120.9(3) ?
    C33 C32 C37 . . 117.7(4) ?
    C33 C32 C31 . . 122.3(4) ?
    C37 C32 C31 . . 119.9(4) ?
    C34 C33 C32 . . 121.9(4) ?
    C34 C33 H33 . . 119.1 ?
    C32 C33 H33 . . 119.1 ?
    C33 C34 C35 . . 119.8(4) ?
    C33 C34 H34 . . 120.1 ?
    C35 C34 H34 . . 120.1 ?
    C36 C35 C34 . . 119.7(4) ?
    C36 C35 H35 . . 120.2 ?
    C34 C35 H35 . . 120.2 ?
    C35 C36 C37 . . 120.4(4) ?
    C35 C36 H36 . . 119.8 ?
    C37 C36 H36 . . 119.8 ?
    C36 C37 C32 . . 120.5(4) ?
    C36 C37 H37 . . 119.7 ?
    C32 C37 H37 . . 119.7 ?
    C57 N2 C47 . . 124.2(3) ?
    C57 N2 H2 . . 117.9 ?
    C47 N2 H2 . . 117.9 ?
    C41 O21 H5 . . 113(4) ?
    C51 O22 H6 . . 117(4) ?
    O21 C41 C42 . . 119.8(4) ?
    O21 C41 C46 . . 119.5(3) ?
    C42 C41 C46 . . 120.7(4) ?
    C43 C42 C41 . . 120.2(4) ?
    C43 C42 H42 . . 119.9 ?
    C41 C42 H42 . . 119.9 ?
    C42 C43 C44 . . 121.3(4) ?
    C42 C43 H43 . . 119.3 ?
    C44 C43 H43 . . 119.3 ?
    C45 C44 C43 . . 117.7(4) ?
    C45 C44 C49 . . 122.0(4) ?
    C43 C44 C49 . . 120.4(4) ?
    C44 C45 C46 . . 123.2(4) ?
    C44 C45 H45 . . 118.4 ?
    C46 C45 H45 . . 118.4 ?
    C41 C46 C45 . . 116.9(3) ?
    C41 C46 C47 . . 123.4(3) ?
    C45 C46 C47 . . 119.7(3) ?
    N2 C47 C48 . . 116.9(3) ?
    N2 C47 C46 . . 118.5(3) ?
    C48 C47 C46 . . 124.5(3) ?
    C47 C48 C61 . . 121.4(3) ?
    C47 C48 H48 . . 119.3 ?
    C61 C48 H48 . . 119.3 ?
    C44 C49 H49A . . 109.5 ?
    C44 C49 H49B . . 109.5 ?
    H49A C49 H49B . . 109.5 ?
    C44 C49 H49C . . 109.5 ?
    H49A C49 H49C . . 109.5 ?
    H49B C49 H49C . . 109.5 ?
    O22 C51 C52 . . 121.9(4) ?
    O22 C51 C56 . . 118.2(3) ?
    C52 C51 C56 . . 119.9(4) ?
    C53 C52 C51 . . 119.4(4) ?
    C53 C52 H52 . . 120.3 ?
    C51 C52 H52 . . 120.3 ?
    C52 C53 C54 . . 122.4(4) ?
    C52 C53 H53 . . 118.8 ?
    C54 C53 H53 . . 118.8 ?
    C53 C54 C55 . . 117.5(4) ?
    C53 C54 C59 . . 122.0(4) ?
    C55 C54 C59 . . 120.6(5) ?
    C54 C55 C56 . . 122.2(4) ?
    C54 C55 H55 . . 118.9 ?
    C56 C55 H55 . . 118.9 ?
    C55 C56 C51 . . 118.7(4) ?
    C55 C56 C57 . . 118.9(4) ?
    C51 C56 C57 . . 122.3(4) ?
    N2 C57 C58 . . 118.8(3) ?
    N2 C57 C56 . . 118.9(3) ?
    C58 C57 C56 . . 122.3(3) ?
    C57 C58 C61 . . 120.6(3) ?
    C57 C58 H58 . . 119.7 ?
    C61 C58 H58 . . 119.7 ?
    C54 C59 H59A . . 109.5 ?
    C54 C59 H59B . . 109.5 ?
    H59A C59 H59B . . 109.5 ?
    C54 C59 H59C . . 109.5 ?
    H59A C59 H59C . . 109.5 ?
    H59B C59 H59C . . 109.5 ?
    C48 C61 C58 . . 118.1(3) ?
    C48 C61 C62 . . 121.0(3) ?
    C58 C61 C62 . . 120.9(3) ?
    C63 C62 C67 . . 117.6(4) ?
    C63 C62 C61 . . 122.3(4) ?
    C67 C62 C61 . . 120.1(4) ?
    C64 C63 C62 . . 121.8(4) ?
    C64 C63 H63 . . 119.1 ?
    C62 C63 H63 . . 119.1 ?
    C63 C64 C65 . . 120.1(4) ?
    C63 C64 H64 . . 120.0 ?
    C65 C64 H64 . . 120.0 ?
    C66 C65 C64 . . 119.5(4) ?
    C66 C65 H65 . . 120.2 ?
    C64 C65 H65 . . 120.2 ?
    C67 C66 C65 . . 120.1(4) ?
    C67 C66 H66 . . 120.0 ?
    C65 C66 H66 . . 120.0 ?
    C66 C67 C62 . . 121.0(4) ?
    C66 C67 H67 . . 119.5 ?
    C62 C67 H67 . . 119.5 ?
loop_
    _geom_torsion_atom_site_label_1
    _geom_torsion_atom_site_label_2
    _geom_torsion_atom_site_label_3
    _geom_torsion_atom_site_label_4
    _geom_torsion_site_symmetry_1
    _geom_torsion_site_symmetry_2
    _geom_torsion_site_symmetry_3
    _geom_torsion_site_symmetry_4
    _geom_torsion
    _geom_torsion_publ_flag
    O11 C11 C12 C13 . . . . -177.9(4) ?
    C16 C11 C12 C13 . . . . 1.6(6) ?
    C11 C12 C13 C14 . . . . 0.5(6) ?
    C12 C13 C14 C15 . . . . -2.1(6) ?
    C12 C13 C14 C19 . . . . 177.1(4) ?
    C13 C14 C15 C16 . . . . 1.6(6) ?
    C19 C14 C15 C16 . . . . -177.6(4) ?
    C14 C15 C16 C11 . . . . 0.5(6) ?
    C14 C15 C16 C17 . . . . -178.5(4) ?
    O11 C11 C16 C15 . . . . 177.4(3) ?
    C12 C11 C16 C15 . . . . -2.1(5) ?
    O11 C11 C16 C17 . . . . -3.6(5) ?
    C12 C11 C16 C17 . . . . 176.9(4) ?
    C27 N1 C17 C18 . . . . 0.0(5) ?
    C27 N1 C17 C16 . . . . -178.2(3) ?
    C15 C16 C17 N1 . . . . 178.3(3) ?
    C11 C16 C17 N1 . . . . -0.6(5) ?
    C15 C16 C17 C18 . . . . 0.2(6) ?
    C11 C16 C17 C18 . . . . -178.7(4) ?
    N1 C17 C18 C31 . . . . 0.6(5) ?
    C16 C17 C18 C31 . . . . 178.7(4) ?
    O12 C21 C22 C23 . . . . -179.2(4) ?
    C26 C21 C22 C23 . . . . 2.3(6) ?
    C21 C22 C23 C24 . . . . -1.2(6) ?
    C22 C23 C24 C25 . . . . -0.8(6) ?
    C22 C23 C24 C29 . . . . 178.1(4) ?
    C23 C24 C25 C26 . . . . 1.8(6) ?
    C29 C24 C25 C26 . . . . -177.2(4) ?
    C24 C25 C26 C21 . . . . -0.7(6) ?
    C24 C25 C26 C27 . . . . 179.2(4) ?
    O12 C21 C26 C25 . . . . -179.9(4) ?
    C22 C21 C26 C25 . . . . -1.4(6) ?
    O12 C21 C26 C27 . . . . 0.2(6) ?
    C22 C21 C26 C27 . . . . 178.8(4) ?
    C17 N1 C27 C28 . . . . -1.8(6) ?
    C17 N1 C27 C26 . . . . 175.9(3) ?
    C25 C26 C27 N1 . . . . -142.9(4) ?
    C21 C26 C27 N1 . . . . 36.9(6) ?
    C25 C26 C27 C28 . . . . 34.7(6) ?
    C21 C26 C27 C28 . . . . -145.4(4) ?
    N1 C27 C28 C31 . . . . 2.8(6) ?
    C26 C27 C28 C31 . . . . -174.8(4) ?
    C17 C18 C31 C28 . . . . 0.4(6) ?
    C17 C18 C31 C32 . . . . -178.8(4) ?
    C27 C28 C31 C18 . . . . -2.2(6) ?
    C27 C28 C31 C32 . . . . 177.0(4) ?
    C18 C31 C32 C33 . . . . -22.9(6) ?
    C28 C31 C32 C33 . . . . 157.9(4) ?
    C18 C31 C32 C37 . . . . 154.1(4) ?
    C28 C31 C32 C37 . . . . -25.0(6) ?
    C37 C32 C33 C34 . . . . -0.7(6) ?
    C31 C32 C33 C34 . . . . 176.5(4) ?
    C32 C33 C34 C35 . . . . 0.1(6) ?
    C33 C34 C35 C36 . . . . 0.2(7) ?
    C34 C35 C36 C37 . . . . 0.1(7) ?
    C35 C36 C37 C32 . . . . -0.8(7) ?
    C33 C32 C37 C36 . . . . 1.0(6) ?
    C31 C32 C37 C36 . . . . -176.2(4) ?
    O21 C41 C42 C43 . . . . -178.3(4) ?
    C46 C41 C42 C43 . . . . 0.1(6) ?
    C41 C42 C43 C44 . . . . 1.1(6) ?
    C42 C43 C44 C45 . . . . -1.4(6) ?
    C42 C43 C44 C49 . . . . 177.6(4) ?
    C43 C44 C45 C46 . . . . 0.4(6) ?
    C49 C44 C45 C46 . . . . -178.6(4) ?
    O21 C41 C46 C45 . . . . 177.5(3) ?
    C42 C41 C46 C45 . . . . -1.0(6) ?
    O21 C41 C46 C47 . . . . -3.9(6) ?
    C42 C41 C46 C47 . . . . 177.6(4) ?
    C44 C45 C46 C41 . . . . 0.8(6) ?
    C44 C45 C46 C47 . . . . -178.0(4) ?
    C57 N2 C47 C48 . . . . 0.3(5) ?
    C57 N2 C47 C46 . . . . -179.0(3) ?
    C41 C46 C47 N2 . . . . 3.8(5) ?
    C45 C46 C47 N2 . . . . -177.6(3) ?
    C41 C46 C47 C48 . . . . -175.5(4) ?
    C45 C46 C47 C48 . . . . 3.1(6) ?
    N2 C47 C48 C61 . . . . 1.1(6) ?
    C46 C47 C48 C61 . . . . -179.6(4) ?
    O22 C51 C52 C53 . . . . -180.0(4) ?
    C56 C51 C52 C53 . . . . 2.1(6) ?
    C51 C52 C53 C54 . . . . -0.6(6) ?
    C52 C53 C54 C55 . . . . -0.4(6) ?
    C52 C53 C54 C59 . . . . -179.3(4) ?
    C53 C54 C55 C56 . . . . -0.2(6) ?
    C59 C54 C55 C56 . . . . 178.7(4) ?
    C54 C55 C56 C51 . . . . 1.7(6) ?
    C54 C55 C56 C57 . . . . -173.7(4) ?
    O22 C51 C56 C55 . . . . 179.4(3) ?
    C52 C51 C56 C55 . . . . -2.6(6) ?
    O22 C51 C56 C57 . . . . -5.4(6) ?
    C52 C51 C56 C57 . . . . 172.7(4) ?
    C47 N2 C57 C58 . . . . -1.2(6) ?
    C47 N2 C57 C56 . . . . -179.9(3) ?
    C55 C56 C57 N2 . . . . -147.1(4) ?
    C51 C56 C57 N2 . . . . 37.7(5) ?
    C55 C56 C57 C58 . . . . 34.3(6) ?
    C51 C56 C57 C58 . . . . -141.0(4) ?
    N2 C57 C58 C61 . . . . 0.7(6) ?
    C56 C57 C58 C61 . . . . 179.4(4) ?
    C47 C48 C61 C58 . . . . -1.5(6) ?
    C47 C48 C61 C62 . . . . 179.3(4) ?
    C57 C58 C61 C48 . . . . 0.6(6) ?
    C57 C58 C61 C62 . . . . 179.8(4) ?
    C48 C61 C62 C63 . . . . -25.3(6) ?
    C58 C61 C62 C63 . . . . 155.5(4) ?
    C48 C61 C62 C67 . . . . 154.4(4) ?
    C58 C61 C62 C67 . . . . -24.8(6) ?
    C67 C62 C63 C64 . . . . -0.4(6) ?
    C61 C62 C63 C64 . . . . 179.3(4) ?
    C62 C63 C64 C65 . . . . -0.1(7) ?
    C63 C64 C65 C66 . . . . 0.7(7) ?
    C64 C65 C66 C67 . . . . -0.9(7) ?
    C65 C66 C67 C62 . . . . 0.4(7) ?
    C63 C62 C67 C66 . . . . 0.2(6) ?
    C61 C62 C67 C66 . . . . -179.5(4) ?
loop_
    _geom_hbond_atom_site_label_D
    _geom_hbond_atom_site_label_H
    _geom_hbond_atom_site_label_A
    _geom_hbond_site_symmetry_A
    _geom_hbond_distance_DH
    _geom_hbond_distance_HA
    _geom_hbond_distance_DA
    _geom_hbond_angle_DHA
    N1 H1 O11 . 0.88 1.82 2.547(4) 138
    N2 H2 O21 . 0.88 1.85 2.575(4) 138
    O11 H3 O1 . 0.79(2) 1.80(3) 2.578(4) 167(5)
    O12 H4 Br1 . 0.79(2) 2.43(2) 3.219(3) 175(5)
    O21 H5 Br1 2_655 0.79(2) 2.41(2) 3.200(3) 170(5)
    O22 H6 Br2 . 0.79(2) 2.35(2) 3.131(3) 170(5)
    O1 H7 Br2 2_645 0.80(2) 2.41(2) 3.206(3) 173(5)
    O1 H8 Br1 . 0.79(2) 2.61(3) 3.365(3) 159(5)
_iucr_refine_instructions_details
;
TITL a in P2(1)/c
CELL 0.71073  14.7890  17.5387  19.0163  90.000 112.577  90.000
ZERR    4.00   0.0012   0.0014   0.0015   0.000   0.001   0.000
LATT  1
SYMM -X, 0.5+Y, 0.5-Z
SFAC C H N O CL BR
UNIT 204 192 8 20 8 8
TEMP -123
SIZE .25 .20 .10
EQIV $1 1-X, 0.5+Y, 0.5-Z
EQIV $2 1-X, -0.5+Y, 0.5-Z
HTAB N1 O11
HTAB N2 O21
HTAB O11 O1
HTAB O12 BR1
HTAB O21 BR1_$1
HTAB O22 BR2
HTAB O1 BR2_$2
HTAB O1 BR1
L.S. 10
BOND $H
ACTA
CONF
FMAP 2
PLAN 6
OMIT -2 51
OMIT -1 1 1
OMIT 0 1 1
OMIT 1 1 0
SADI .01 O1 H7 O1 H8 O11 H3 O12 H4 O21 H5 O22 H6
WGHT    0.049900   10.505900
FVAR       0.05331
BR1   6    0.373493    0.715679    0.205162    11.00000    0.05075    0.02406 =
         0.02896    0.00051    0.01628   -0.00541
BR2   6    0.998576    1.196300    0.234282    11.00000    0.04579    0.04554 =
         0.04425    0.00003    0.02540   -0.01520
O1    4    0.232491    0.711108    0.308092    11.00000    0.04121    0.03220 =
         0.03321    0.00081    0.01499    0.00321
H7    2    0.174197    0.710584    0.294968    11.00000   -1.50000
H8    2    0.252915    0.718723    0.275739    11.00000   -1.50000
C1    1    0.228827    0.111420    0.263021    11.00000    0.11379    0.10327 =
         0.19258    0.03243    0.07333    0.03784
AFIX  23
H1A   2    0.207158    0.063746    0.233425    11.00000   -1.20000
H1B   2    0.169840    0.142676    0.254628    11.00000   -1.20000
AFIX   0
CL1   5    0.283789    0.088386    0.359944    11.00000    0.08542    0.09023 =
         0.16662    0.03450    0.01250   -0.01990
CL2   5    0.302462    0.159247    0.229539    11.00000    0.28848    0.07713 =
         0.24692   -0.02818    0.18128   -0.06598
N1    3    0.390346    0.459259    0.386474    11.00000    0.02506    0.01793 =
         0.02164   -0.00056    0.00930   -0.00185
AFIX  43
H1    2    0.365812    0.502151    0.362835    11.00000   -1.20000
AFIX   0
O11   4    0.317171    0.591298    0.383134    11.00000    0.03923    0.02193 =
         0.02785    0.00257    0.01763    0.00562
H3    2    0.283557    0.624990    0.359233    11.00000    0.04919
O12   4    0.436600    0.554151    0.290391    11.00000    0.04725    0.02415 =
         0.02582    0.00335    0.01353    0.00144
H4    2    0.417748    0.592893    0.268199    11.00000    0.03418
C11   1    0.317417    0.580135    0.453715    11.00000    0.02171    0.02217 =
         0.02669   -0.00462    0.00995   -0.00531
C12   1    0.278687    0.634712    0.486898    11.00000    0.03162    0.02271 =
         0.03553   -0.00200    0.01672    0.00146
AFIX  43
H12   2    0.249822    0.679456    0.459225    11.00000   -1.20000
AFIX   0
C13   1    0.281609    0.624742    0.559795    11.00000    0.03206    0.02667 =
         0.03833   -0.00857    0.01926   -0.00155
AFIX  43
H13   2    0.254209    0.662522    0.581520    11.00000   -1.20000
AFIX   0
C14   1    0.324025    0.560298    0.601623    11.00000    0.02932    0.03041 =
         0.02856   -0.00619    0.01568   -0.00268
C15   1    0.360544    0.504842    0.567470    11.00000    0.02639    0.02512 =
         0.02705   -0.00076    0.01134    0.00013
AFIX  43
H15   2    0.388163    0.459932    0.595382    11.00000   -1.20000
AFIX   0
C16   1    0.358243    0.512552    0.493251    11.00000    0.01904    0.02143 =
         0.02449   -0.00524    0.00797   -0.00384
C17   1    0.396108    0.450660    0.459116    11.00000    0.02164    0.02116 =
         0.02217   -0.00461    0.00820   -0.00539
C18   1    0.435125    0.382570    0.495487    11.00000    0.02170    0.02326 =
         0.02134   -0.00006    0.00756   -0.00081
AFIX  43
H18   2    0.439709    0.374317    0.546119    11.00000   -1.20000
AFIX   0
C19   1    0.331337    0.551372    0.682816    11.00000    0.05466    0.04763 =
         0.03397   -0.00504    0.02581    0.00740
AFIX 137
H19A  2    0.265848    0.555107    0.684056    11.00000   -1.50000
H19B  2    0.373165    0.591728    0.714496    11.00000   -1.50000
H19C  2    0.359731    0.501502    0.702456    11.00000   -1.50000
AFIX   0
C21   1    0.411189    0.494772    0.240039    11.00000    0.02639    0.03013 =
         0.02746   -0.00223    0.01166    0.00388
C22   1    0.395678    0.504285    0.163208    11.00000    0.03242    0.03841 =
         0.02561    0.00630    0.01361    0.00915
AFIX  43
H22   2    0.403608    0.553145    0.144778    11.00000   -1.20000
AFIX   0
C23   1    0.368946    0.442996    0.114249    11.00000    0.02701    0.05056 =
         0.02502    0.00205    0.01207    0.01084
AFIX  43
H23   2    0.357466    0.450590    0.062050    11.00000   -1.20000
AFIX   0
C24   1    0.358315    0.370319    0.139178    11.00000    0.02894    0.04403 =
         0.02875   -0.00915    0.01257    0.00848
C25   1    0.376843    0.360524    0.216256    11.00000    0.02939    0.02975 =
         0.03056   -0.00383    0.01338    0.00547
AFIX  43
H25   2    0.371730    0.310956    0.234533    11.00000   -1.20000
AFIX   0
C26   1    0.402744    0.421656    0.267396    11.00000    0.02636    0.02604 =
         0.02610   -0.00188    0.01211    0.00236
C27   1    0.419793    0.406310    0.348118    11.00000    0.02307    0.02253 =
         0.02631   -0.00462    0.01000   -0.00311
C28   1    0.460705    0.339973    0.384489    11.00000    0.02639    0.02393 =
         0.02710   -0.00508    0.01271   -0.00107
AFIX  43
H28   2    0.484428    0.303252    0.359038    11.00000   -1.20000
AFIX   0
C29   1    0.325858    0.303068    0.085115    11.00000    0.04054    0.05550 =
         0.03642   -0.01795    0.01658    0.00238
AFIX 137
H29A  2    0.365289    0.258245    0.108930    11.00000   -1.50000
H29B  2    0.334692    0.315240    0.037857    11.00000   -1.50000
H29C  2    0.256618    0.292260    0.073619    11.00000   -1.50000
AFIX   0
C31   1    0.467813    0.325889    0.459039    11.00000    0.02162    0.02111 =
         0.02943   -0.00345    0.01108   -0.00408
C32   1    0.507651    0.252527    0.497708    11.00000    0.02585    0.02143 =
         0.03278   -0.00127    0.01534   -0.00094
C33   1    0.546262    0.245179    0.576421    11.00000    0.02657    0.02435 =
         0.03292   -0.00161    0.01135   -0.00135
AFIX  43
H33   2    0.550769    0.289057    0.606879    11.00000   -1.20000
AFIX   0
C34   1    0.578103    0.176344    0.611491    11.00000    0.03074    0.03245 =
         0.03351    0.00374    0.00963   -0.00059
AFIX  43
H34   2    0.604168    0.172963    0.665486    11.00000   -1.20000
AFIX   0
C35   1    0.572141    0.111828    0.567967    11.00000    0.03820    0.02337 =
         0.05134    0.00772    0.02089    0.00311
AFIX  43
H35   2    0.593878    0.064002    0.591961    11.00000   -1.20000
AFIX   0
C36   1    0.534501    0.117319    0.489624    11.00000    0.05270    0.02220 =
         0.05119   -0.00324    0.02885    0.00173
AFIX  43
H36   2    0.530216    0.073093    0.459666    11.00000   -1.20000
AFIX   0
C37   1    0.502924    0.186911    0.454385    11.00000    0.04860    0.02496 =
         0.03478    0.00093    0.02169    0.00424
AFIX  43
H37   2    0.477849    0.190210    0.400399    11.00000   -1.20000
AFIX   0
N2    3    0.870614    0.966666    0.388904    11.00000    0.02529    0.01854 =
         0.02025    0.00166    0.01099    0.00152
AFIX  43
H2    2    0.848106    1.009982    0.365325    11.00000   -1.20000
AFIX   0
O21   4    0.801446    1.101888    0.386102    11.00000    0.04410    0.02121 =
         0.02659    0.00191    0.01837    0.00788
H5    2    0.762944    1.134297    0.365188    11.00000    0.03998
O22   4    0.920710    1.052806    0.291427    11.00000    0.05186    0.02355 =
         0.02581    0.00299    0.01972   -0.00053
H6    2    0.934033    1.091699    0.276641    11.00000    0.03988
C41   1    0.815501    1.094386    0.461225    11.00000    0.02538    0.02257 =
         0.02399   -0.00244    0.01130   -0.00356
C42   1    0.789785    1.153658    0.498388    11.00000    0.03836    0.02180 =
         0.03715   -0.00300    0.01969    0.00154
AFIX  43
H42   2    0.760946    1.198657    0.471221    11.00000   -1.20000
AFIX   0
C43   1    0.805977    1.147382    0.574527    11.00000    0.03649    0.02997 =
         0.03402   -0.01127    0.02048   -0.00062
AFIX  43
H43   2    0.786963    1.187963    0.598990    11.00000   -1.20000
AFIX   0
C44   1    0.849523    1.082938    0.616207    11.00000    0.02699    0.03373 =
         0.02822   -0.00755    0.01460   -0.00283
C45   1    0.874330    1.024286    0.578236    11.00000    0.02445    0.03124 =
         0.02394   -0.00188    0.00953    0.00121
AFIX  43
H45   2    0.903775    0.979785    0.606108    11.00000   -1.20000
AFIX   0
C46   1    0.858052    1.027413    0.500461    11.00000    0.01821    0.02422 =
         0.02456   -0.00681    0.01076   -0.00403
C47   1    0.883739    0.961082    0.463634    11.00000    0.01906    0.02253 =
         0.02324   -0.00388    0.01091   -0.00377
C48   1    0.919790    0.892385    0.499810    11.00000    0.02743    0.02448 =
         0.01990    0.00082    0.01177   -0.00059
AFIX  43
H48   2    0.928814    0.886082    0.551697    11.00000   -1.20000
AFIX   0
C49   1    0.870026    1.078666    0.700170    11.00000    0.04205    0.04656 =
         0.02820   -0.00767    0.01652    0.00620
AFIX 137
H49A  2    0.892063    1.027134    0.718855    11.00000   -1.50000
H49B  2    0.810143    1.090571    0.708484    11.00000   -1.50000
H49C  2    0.921192    1.115516    0.727722    11.00000   -1.50000
AFIX   0
C51   1    0.892357    0.993597    0.241419    11.00000    0.02754    0.03352 =
         0.02072    0.00214    0.00897    0.01013
C52   1    0.885362    1.000640    0.166204    11.00000    0.03110    0.04560 =
         0.02475    0.00813    0.01315    0.01215
AFIX  43
H52   2    0.900558    1.047658    0.148467    11.00000   -1.20000
AFIX   0
C53   1    0.856072    0.938406    0.117865    11.00000    0.02925    0.06056 =
         0.01766    0.00193    0.00954    0.01710
AFIX  43
H53   2    0.850954    0.943819    0.066766    11.00000   -1.20000
AFIX   0
C54   1    0.833864    0.868225    0.141444    11.00000    0.02555    0.05323 =
         0.02204   -0.00982    0.00374    0.01795
C55   1    0.842631    0.861948    0.216766    11.00000    0.02325    0.03184 =
         0.02429   -0.00312    0.00703    0.00902
AFIX  43
H55   2    0.827657    0.814606    0.234057    11.00000   -1.20000
AFIX   0
C56   1    0.872745    0.923007    0.267843    11.00000    0.02334    0.02873 =
         0.02270    0.00145    0.00994    0.00707
C57   1    0.890036    0.909691    0.348506    11.00000    0.02208    0.02233 =
         0.02283   -0.00687    0.00878   -0.00317
C58   1    0.926845    0.842432    0.384505    11.00000    0.02531    0.01938 =
         0.02379   -0.00300    0.01221    0.00015
AFIX  43
H58   2    0.941507    0.802270    0.357059    11.00000   -1.20000
AFIX   0
C59   1    0.803110    0.800346    0.088460    11.00000    0.04029    0.06075 =
         0.03471   -0.02009    0.00842    0.01175
AFIX 137
H59A  2    0.849421    0.758407    0.109614    11.00000   -1.50000
H59B  2    0.802638    0.814612    0.038493    11.00000   -1.50000
H59C  2    0.737346    0.784037    0.082942    11.00000   -1.50000
AFIX   0
C61   1    0.943107    0.832238    0.461414    11.00000    0.02064    0.02154 =
         0.02657    0.00033    0.01034   -0.00348
C62   1    0.982570    0.759596    0.500684    11.00000    0.03101    0.02201 =
         0.02995    0.00209    0.01846    0.00060
C63   1    1.032906    0.755265    0.579079    11.00000    0.03449    0.02820 =
         0.02927    0.00156    0.01530   -0.00180
AFIX  43
H63   2    1.043051    0.800511    0.608588    11.00000   -1.20000
AFIX   0
C64   1    1.068198    0.687772    0.614881    11.00000    0.03977    0.03892 =
         0.03067    0.00812    0.01464    0.00136
AFIX  43
H64   2    1.102456    0.686545    0.668575    11.00000   -1.20000
AFIX   0
C65   1    1.054050    0.620903    0.572858    11.00000    0.04175    0.02702 =
         0.05164    0.01439    0.02423    0.00596
AFIX  43
H65   2    1.077867    0.573771    0.597678    11.00000   -1.20000
AFIX   0
C66   1    1.005076    0.623432    0.494680    11.00000    0.06173    0.02278 =
         0.04922   -0.00316    0.02776    0.00078
AFIX  43
H66   2    0.995917    0.578026    0.465512    11.00000   -1.20000
AFIX   0
C67   1    0.969431    0.691918    0.458912    11.00000    0.04919    0.02366 =
         0.03670    0.00221    0.02015    0.00085
AFIX  43
H67   2    0.935507    0.693103    0.405181    11.00000   -1.20000
HKLF 4
REM  a in P2(1)/c
REM R1 =  0.0508 for   6350 Fo > 4sig(Fo)  and  0.0752 for all   8482 data
REM    585 parameters refined using     15 restraints
END
WGHT      0.0499     10.5047
REM Highest difference peak  0.994,  deepest hole -0.918,  1-sigma level  0.085
Q1    1   1.0498  1.1623  0.2597  11.00000  0.05    0.99
Q2    1   0.5200  0.6814  0.2501  11.00000  0.05    0.81
Q3    1   0.3094  0.7085  0.1993  11.00000  0.05    0.79
Q4    1   0.3588  0.1408  0.2571  11.00000  0.05    0.71
Q5    1   0.1031  0.7128  0.2797  11.00000  0.05    0.68
Q6    1   0.2654  0.1687  0.3130  11.00000  0.05    0.67
;
