# Supplementary material for: Crystal structure of 2,6-bis­(2-hy­droxy-5-methyl­phen­yl)-4-phenyl­pyridinium bromide di­chloro­methane hemisolvate hemihydrate
Source: Acta Crystallogr E Crystallogr Commun. 2015 Nov 18;71(Pt 12):o953–4. doi: 10.1107/S2056989015021386 (PMC4719919; doi:10.1107/S2056989015021386)
Supplement: Supplementary file 2 [file e-71-0o953-Isup2.hkl]

# 
# h,k,l, Fc-squared, Fo-squared, sigma(Fo-squared) and status flag 
# 
data_I
_shelx_title ' a in P2(1)/c' 
_shelx_refln_list_code          4 
_shelx_F_calc_maximum      569.43 
_exptl_crystal_F_000      2048.00 
_reflns_d_resolution_high  0.8255 
 
loop_ 
 _symmetry_equiv_pos_as_xyz 
 'x, y, z' 
 '-x, y+1/2, -z+1/2' 
 '-x, -y, -z' 
 'x, -y-1/2, z-1/2' 
 
_cell_length_a    14.7890 
_cell_length_b    17.5387 
_cell_length_c    19.0163 
_cell_angle_alpha  90.000 
_cell_angle_beta  112.577 
_cell_angle_gamma  90.000 
 
_shelx_F_squared_multiplier     1.000 
 
loop_ 
 _refln_index_h 
 _refln_index_k 
 _refln_index_l 
 _refln_F_squared_calc 
 _refln_F_squared_meas 
 _refln_F_squared_sigma 
 _refln_observed_status 
   1   0   0       12.42        3.52      7.04 o 
   2   0   0    14705.90    19780.93    348.65 o 
   3   0   0    37559.66    37552.02    656.58 o 
   4   0   0    30233.41    33920.38    596.24 o 
   5   0   0    17450.39    16258.00    295.31 o 
   6   0   0     5435.89     5756.86    120.10 o 
   7   0   0     3870.70     4224.37     97.17 o 
   8   0   0    15801.99    15145.61    365.76 o 
   9   0   0      622.19      405.39     41.64 o 
  10   0   0     3932.57     3719.57    144.26 o 
  11   0   0     3623.67     3751.47    154.03 o 
  12   0   0      556.39      458.68     88.10 o 
  13   0   0     1820.13     1791.63    267.44 o 
  14   0   0     1885.27     2130.41    163.63 o 
  15   0   0      681.64      904.81    123.75 o 
  16   0   0     2204.99     2408.12    169.15 o 
   2   1   0     7729.43     8367.21    107.39 o 
   3   1   0      181.55      509.66     28.95 o 
   4   1   0     2705.51     2689.78     47.55 o 
   5   1   0       35.40      103.36     19.67 o 
   6   1   0     9606.85     8922.07    148.14 o 
   7   1   0      921.65      758.84     26.53 o 
   8   1   0      660.92      834.29     31.74 o 
   9   1   0      575.43      468.13     35.41 o 
  10   1   0      338.76      248.88     58.67 o 
  11   1   0      692.24      834.34     62.67 o 
  12   1   0       47.96      -20.10     54.84 o 
  13   1   0      560.90      541.98     70.11 o 
  14   1   0      332.57      554.59    108.80 o 
  15   1   0       89.98      152.11     76.23 o 
  16   1   0        1.04       57.78    141.71 o 
   0   2   0      460.32      660.15     28.70 o 
   1   2   0     1152.64     1115.65     20.97 o 
   2   2   0    27989.91    30684.19    598.78 o 
   3   2   0    24793.64    25501.55    318.26 o 
   4   2   0   117101.33   127874.19   1575.37 o 
   5   2   0    29675.88    27514.01    346.83 o 
   6   2   0    13470.23    13166.69    174.66 o 
   7   2   0     4588.92     4223.99     70.42 o 
   8   2   0     3272.26     3182.73     60.15 o 
   9   2   0       33.96       79.21     23.34 o 
  10   2   0      134.70      153.72     33.03 o 
  11   2   0     6589.40     6928.78    152.54 o 
  12   2   0      198.78      173.99     57.80 o 
  13   2   0     2616.81     2801.81    104.39 o 
  14   2   0      566.31      565.36     92.95 o 
  15   2   0      116.26      -26.90     81.27 o 
  16   2   0      403.35      512.76     87.73 o 
   1   3   0     5845.66     5196.30     76.73 o 
   2   3   0    14543.16    14526.11    224.23 o 
   3   3   0    19679.60    25127.38    382.48 o 
   4   3   0     1207.31     1385.16     34.63 o 
   5   3   0     1032.21     1404.80     37.25 o 
   6   3   0     4207.73     4376.11     70.85 o 
   7   3   0    24379.06    25404.68    326.28 o 
   8   3   0     1037.73      925.31     36.46 o 
   9   3   0     6703.40     6744.52    105.13 o 
  10   3   0     2828.46     2839.49     80.97 o 
  11   3   0     1573.35     1843.51    115.21 o 
  12   3   0        6.49       14.40     55.32 o 
  13   3   0      550.31      574.22     70.14 o 
  14   3   0      999.27     1283.02     89.08 o 
  15   3   0        0.90      -73.26     73.26 o 
  16   3   0      326.29      319.52     86.75 o 
   0   4   0     6365.64     5975.71    114.37 o 
   1   4   0      371.46      485.34     23.61 o 
   2   4   0    20718.10    18912.69    291.93 o 
   3   4   0     5621.84     5792.27     89.51 o 
   4   4   0    18562.31    18841.35    263.83 o 
   5   4   0     3969.39     3622.93     66.31 o 
   6   4   0      576.70      565.89     27.21 o 
   7   4   0     1922.52     1857.76     44.39 o 
   8   4   0    27514.73    27741.01    358.04 o 
   9   4   0      590.98      666.01     48.26 o 
  10   4   0       61.86      135.02     36.76 o 
  11   4   0       33.70       66.35     48.86 o 
  12   4   0      679.41      688.86    191.24 o 
  13   4   0       34.03      159.66     66.25 o 
  14   4   0      151.23      179.00     73.47 o 
  15   4   0      114.75      177.78     79.23 o 
  16   4   0      216.96      294.81     86.25 o 
   1   5   0     9116.29     9864.94    141.85 o 
   2   5   0     5219.62     5073.26     79.98 o 
   3   5   0     7988.48     8890.83    216.60 o 
   4   5   0     3171.80     3421.84     63.05 o 
   5   5   0      139.34      156.78     22.61 o 
   6   5   0       87.37       66.47     35.58 o 
   7   5   0     7217.69     7729.13    125.52 o 
   8   5   0     3077.93     2782.16     63.04 o 
   9   5   0     1791.16     2126.31     60.61 o 
  10   5   0      789.88     1109.84     70.21 o 
  11   5   0     1957.68     1907.39     76.44 o 
  12   5   0       46.16       78.81     70.90 o 
  13   5   0        1.05      -75.57     75.57 o 
  14   5   0     1679.98     1474.54    193.28 o 
  15   5   0       19.59      137.08     93.41 o 
  16   5   0        2.06      173.83    105.53 o 
   0   6   0      162.61      179.93     26.65 o 
   1   6   0     3286.92     3331.82     57.67 o 
   2   6   0     3854.42     4455.01    156.60 o 
   3   6   0      317.25      376.85     24.51 o 
   4   6   0      997.13     1389.33     57.29 o 
   5   6   0     1055.17      909.20     33.25 o 
   6   6   0       43.24       24.61     23.36 o 
   7   6   0      445.04      367.63     30.80 o 
   8   6   0     1260.73     1221.60     44.08 o 
   9   6   0      304.47      172.31     45.21 o 
  10   6   0       47.74       65.00     47.24 o 
  11   6   0      721.97      859.26     60.99 o 
  12   6   0      146.60      146.13     72.51 o 
  13   6   0       60.61      -35.67     85.32 o 
  14   6   0      176.49      138.96     89.51 o 
  15   6   0      450.88      453.10     99.55 o 
   1   7   0     2292.05     2373.03     50.28 o 
   2   7   0      212.15      268.59     19.16 o 
   3   7   0       86.14      126.99     20.69 o 
   4   7   0        4.29       11.47     21.47 o 
   5   7   0        3.83      242.11     43.07 o 
   6   7   0       94.10      -17.23     23.77 o 
   7   7   0     3903.51     3804.01     77.64 o 
   8   7   0        2.54      -21.60     28.64 o 
   9   7   0      699.40      732.07     51.16 o 
  10   7   0      310.72      432.64     50.96 o 
  11   7   0     2487.22     2499.33     88.89 o 
  12   7   0      211.30      153.22     76.02 o 
  13   7   0       21.69       -5.26    109.08 o 
  14   7   0      183.86      185.38    114.20 o 
  15   7   0      919.21      798.56    108.50 o 
   0   8   0     9551.79     9732.31    188.00 o 
   1   8   0     3681.53     3541.81     59.98 o 
   2   8   0     3160.23     3713.21     67.60 o 
   3   8   0     6673.07     6462.24    105.56 o 
   4   8   0     1708.29     1594.78     43.86 o 
   5   8   0     1002.23      867.47     47.33 o 
   6   8   0     2330.52     2037.45     78.83 o 
   7   8   0     1591.54     1579.85     71.81 o 
   8   8   0      907.73      883.32     43.17 o 
   9   8   0     1607.30     1397.11     63.31 o 
  10   8   0     2137.03     2215.33     82.73 o 
  11   8   0      143.11       97.32     52.62 o 
  12   8   0     1029.33     1081.83    118.13 o 
  13   8   0     2081.74     2090.75    138.41 o 
  14   8   0       27.53       -3.95     87.98 o 
  15   8   0     1494.18     1581.52    159.19 o 
   1   9   0      995.12     1558.25     39.38 o 
   2   9   0      779.61      718.10     37.37 o 
   3   9   0     1938.95     1663.85     55.73 o 
   4   9   0      163.63      139.23     25.85 o 
   5   9   0     5816.02     5730.43    150.76 o 
   6   9   0     2375.93     2272.05     61.60 o 
   7   9   0      293.09      283.54     34.18 o 
   8   9   0       45.61       11.88     32.99 o 
   9   9   0       51.88       65.40     45.78 o 
  10   9   0       54.39       31.26     48.95 o 
  11   9   0       78.76       33.54     54.73 o 
  12   9   0      476.47      392.04     73.37 o 
  13   9   0       98.51      119.41    188.27 o 
  14   9   0     1155.86     1002.27    144.32 o 
   0  10   0    16240.21    14520.49    275.99 o 
   1  10   0     2464.86     2259.60     48.32 o 
   2  10   0      969.28      945.71     41.97 o 
   3  10   0     6908.09     6282.48    123.29 o 
   4  10   0      962.13      910.34     41.61 o 
   5  10   0     8226.70     7427.66    125.09 o 
   6  10   0     1128.18     1293.39     47.31 o 
   7  10   0      630.63      698.27     43.08 o 
   8  10   0     4145.80     3970.07     89.15 o 
   9  10   0     1274.64     1457.28     82.85 o 
  10  10   0     3002.34     3173.31    169.84 o 
  11  10   0     1362.82     1140.07     87.37 o 
  12  10   0      479.27      456.76     78.55 o 
  13  10   0       64.69      189.35    115.53 o 
  14  10   0      417.43      675.28    136.59 o 
   1  11   0     4061.65     4229.45     72.86 o 
   2  11   0     3225.54     2945.39     59.16 o 
   3  11   0     1212.61     1073.52     50.47 o 
   4  11   0      321.23      396.52     30.08 o 
   5  11   0      474.81      436.52     57.40 o 
   6  11   0     2362.63     2168.68     85.33 o 
   7  11   0      554.58      548.14     49.94 o 
   8  11   0      393.68      535.28     63.60 o 
   9  11   0     2409.18     2504.80    146.98 o 
  10  11   0     1908.23     2178.54    203.15 o 
  11  11   0      660.16      676.39     91.41 o 
  12  11   0       16.63      -45.22     87.80 o 
  13  11   0      335.00       98.27    118.18 o 
  14  11   0      222.91      219.58    209.38 o 
   0  12   0     3264.57     2873.86     97.32 o 
   1  12   0       92.96      104.22     24.15 o 
   2  12   0      882.19     1179.79     37.88 o 
   3  12   0     4915.63     4568.49     95.00 o 
   4  12   0      561.75      877.62     52.21 o 
   5  12   0     9196.71     8976.83    172.08 o 
   6  12   0      185.76      347.11     47.66 o 
   7  12   0       94.25      174.12     47.60 o 
   8  12   0     5699.58     5320.34    127.35 o 
   9  12   0       20.90       -0.65     62.59 o 
  10  12   0        5.07       97.58     68.68 o 
  11  12   0     1835.99     1754.44    103.96 o 
  12  12   0       17.68       26.53     76.00 o 
  13  12   0     1134.30     1401.20    146.75 o 
   1  13   0     1893.65     2100.98     64.03 o 
   2  13   0     2389.80     2333.61     67.33 o 
   3  13   0      928.89      865.71     47.56 o 
   4  13   0     2356.36     2592.69     81.87 o 
   5  13   0     2124.05     2138.47     76.44 o 
   6  13   0      528.04      508.23     52.40 o 
   7  13   0     1267.35     1161.90     64.38 o 
   8  13   0        1.54       54.45     65.52 o 
   9  13   0      334.94      352.87     73.38 o 
  10  13   0      398.62      477.22     99.03 o 
  11  13   0      621.87      726.67    133.12 o 
  12  13   0      167.63      203.09     83.63 o 
  13  13   0        6.83       12.32    124.42 o 
   0  14   0     1601.27     1514.17    103.81 o 
   1  14   0     2120.73     2069.24     76.36 o 
   2  14   0     4350.50     5576.20    111.05 o 
   3  14   0     4362.87     4093.41     96.47 o 
   4  14   0     7827.39     8011.58    146.29 o 
   5  14   0     1694.82     1741.01     72.49 o 
   6  14   0      164.40      207.05     51.67 o 
   7  14   0     1358.65     1356.95     80.76 o 
   8  14   0     2341.02     2604.03     92.33 o 
   9  14   0      503.75      359.88    107.33 o 
  10  14   0        6.18       98.68     77.16 o 
  11  14   0      514.16      609.04     91.47 o 
  12  14   0      402.86      414.47     94.29 o 
   1  15   0     2401.72     2428.51     86.92 o 
   2  15   0     1673.71     1620.75     84.82 o 
   3  15   0      136.27      108.72     44.13 o 
   4  15   0       76.14       59.23     45.51 o 
   5  15   0     5005.84     4745.98    122.55 o 
   6  15   0     6028.29     5539.78    136.64 o 
   7  15   0      784.11      785.68     68.40 o 
   8  15   0        2.38      -28.19     59.94 o 
   9  15   0     2425.96     2376.98    115.22 o 
  10  15   0      156.13       44.57     80.48 o 
  11  15   0      979.52      908.91     98.74 o 
   0  16   0       43.63       51.44     78.12 o 
   1  16   0     1173.30     1108.82     93.97 o 
   2  16   0     6785.12     6971.65    156.11 o 
   3  16   0      179.41       72.56     62.98 o 
   4  16   0     5954.54     5570.83    139.06 o 
   5  16   0        0.79       33.81     49.71 o 
   6  16   0      500.80      598.20     74.15 o 
   7  16   0     1694.06     1624.54     83.41 o 
   8  16   0       22.26      171.26     78.78 o 
   9  16   0      423.97      425.94     90.38 o 
  10  16   0       29.35      -53.40     83.72 o 
   1  17   0      444.60      426.99     62.99 o 
   2  17   0      837.28      774.51     70.32 o 
   3  17   0       42.10       12.71     59.89 o 
   4  17   0      618.20      648.49     68.74 o 
   5  17   0     1728.07     1972.86    158.47 o 
   6  17   0     3033.08     2788.74    222.45 o 
   7  17   0       29.69       -6.77     72.23 o 
   8  17   0        0.07      -24.95     95.31 o 
   9  17   0      137.23      133.61     87.57 o 
   0  18   0        0.64       27.32     89.48 o 
   1  18   0     5009.91     4853.65    138.05 o 
   2  18   0       94.77      173.93     64.74 o 
   3  18   0       73.09      -32.58     62.40 o 
   4  18   0     2691.69     2516.79    104.22 o 
   5  18   0       30.05      129.19     82.79 o 
   6  18   0     3579.35     3372.55    118.41 o 
   7  18   0     3547.81     3971.94    149.12 o 
   8  18   0      495.89      642.17    135.48 o 
   1  19   0      610.21      568.52     93.97 o 
   2  19   0     1494.63     1451.53     89.63 o 
   3  19   0     1040.87      943.82    132.57 o 
   4  19   0      102.62       50.56     70.29 o 
   5  19   0      954.49     1109.23     85.30 o 
   6  19   0      377.60      407.45     79.12 o 
   7  19   0     1098.09     1214.08     90.77 o 
   0  20   0      904.33     1047.99    207.62 o 
   1  20   0      369.34      474.50     78.53 o 
   2  20   0      350.69      563.74     79.40 o 
   3  20   0       91.63      193.65     76.97 o 
   4  20   0      678.56      927.14     89.63 o 
   5  20   0      774.45      886.28     96.36 o 
   1  21   0       52.95       90.85     76.10 o 
   2  21   0        7.11       -3.67     77.98 o 
 -16   1   1       63.55       -9.72     77.18 o 
 -15   1   1       35.81       69.06     73.11 o 
 -14   1   1      366.44      421.23     72.25 o 
 -13   1   1       36.22       76.84     61.78 o 
 -12   1   1      791.10      851.19     67.45 o 
 -11   1   1      433.16      408.08     55.59 o 
 -10   1   1       49.99      120.43     25.64 o 
  -9   1   1       96.98      101.52     26.23 o 
  -8   1   1      268.93      227.05     26.23 o 
  -7   1   1     7715.66     8383.82    119.38 o 
  -6   1   1       47.14       48.21     17.25 o 
  -5   1   1     4709.95     4866.11     77.90 o 
  -4   1   1    23276.17    23472.76    294.76 o 
  -3   1   1     5244.29     4875.23    125.32 o 
  -2   1   1      339.77      314.56     10.87 o 
   1   1   1       71.79       90.08      9.36 o 
   2   1   1      259.13      164.09     11.71 o 
   3   1   1   160854.95   170217.14   2312.36 o 
   4   1   1     2623.13     2328.93     46.07 o 
   5   1   1      152.86      295.83     20.02 o 
   6   1   1     3474.60     3159.53     63.53 o 
   7   1   1     2259.86     2404.46     74.70 o 
   8   1   1      414.07      440.62     28.66 o 
   9   1   1        2.68       15.54     26.54 o 
  10   1   1      124.28       92.85     49.27 o 
  11   1   1      405.15      385.49     57.90 o 
  12   1   1      175.40      124.64     59.70 o 
  13   1   1      504.55      588.15     73.26 o 
  14   1   1       48.22      -26.70     68.45 o 
  15   1   1      352.67      326.26     81.77 o 
  16   1   1      174.92       38.74     83.64 o 
 -16   2   1      243.98      250.81     81.46 o 
 -15   2   1       15.39       -7.81     71.67 o 
 -14   2   1      279.32      516.00    112.25 o 
 -13   2   1      464.02      539.13     69.90 o 
 -12   2   1       31.69      -15.69     52.01 o 
 -11   2   1     1490.18     1673.69     59.61 o 
 -10   2   1     2331.18     2323.68     56.26 o 
  -9   2   1     1099.01      937.24     33.74 o 
  -8   2   1      697.18      732.50     29.92 o 
  -7   2   1      238.57      254.54     21.98 o 
  -6   2   1       33.56       83.37     20.36 o 
  -5   2   1     2018.12     1824.15     38.24 o 
  -4   2   1   324246.34   346184.41   4260.23 o 
  -3   2   1    15941.71    16481.18    208.66 o 
  -2   2   1     4145.93     3346.21     52.36 o 
  -1   2   1      999.32      865.76     21.94 o 
   0   2   1      293.53      408.64     11.88 o 
   1   2   1       57.38      219.66     11.06 o 
   2   2   1      102.06      201.72     23.54 o 
   3   2   1    54598.89    54061.09    666.10 o 
   4   2   1    11940.12    12933.46    167.95 o 
   5   2   1     1358.10     1387.48     38.39 o 
   6   2   1     5323.10     4957.71     87.33 o 
   7   2   1     1786.43     1759.61     63.68 o 
   8   2   1     1634.66     1895.31     59.33 o 
   9   2   1     1767.34     1612.88     52.36 o 
  10   2   1     3577.25     3269.46     85.54 o 
  11   2   1     3776.28     3969.49    113.46 o 
  12   2   1      239.77      155.31     77.20 o 
  13   2   1     1010.94     1009.26     79.47 o 
  14   2   1      250.26      218.56     71.21 o 
  15   2   1       10.03       30.72     78.22 o 
  16   2   1      434.09      289.45     86.97 o 
 -16   3   1       71.60       57.32     78.52 o 
 -15   3   1      275.49      212.75     75.53 o 
 -14   3   1     1511.41     1924.82     97.69 o 
 -13   3   1      493.64      334.55     66.97 o 
 -12   3   1       35.92      -28.72     53.60 o 
 -11   3   1       12.28      118.51     37.48 o 
 -10   3   1     1674.52     1500.95     54.02 o 
  -9   3   1     2341.89     2264.23     53.60 o 
  -8   3   1     2220.75     2632.58     57.18 o 
  -7   3   1     5864.61     5774.72     89.34 o 
  -6   3   1     7742.15     7859.63    112.08 o 
  -5   3   1      714.94     1258.31     57.48 o 
  -4   3   1     7932.78     8042.28    119.92 o 
  -3   3   1      961.27     1073.54     28.57 o 
  -2   3   1     6059.64     6718.46    102.34 o 
  -1   3   1    12054.03    11931.51    185.99 o 
   0   3   1      696.59      804.25     20.37 o 
   1   3   1    16115.21    20116.97    274.38 o 
   2   3   1     1149.01     1263.20     30.25 o 
   3   3   1     8307.62    10659.66    152.08 o 
   4   3   1     2321.15     2152.42     43.40 o 
   5   3   1    13402.46    15071.81    197.33 o 
   6   3   1     6935.93     6802.59     99.01 o 
   7   3   1    16638.61    17469.61    256.04 o 
   8   3   1      268.72      315.36     44.91 o 
   9   3   1     4653.30     4408.96     90.84 o 
  10   3   1     2736.52     2565.19     70.03 o 
  11   3   1        6.70      116.02     73.65 o 
  12   3   1      127.56      102.63     63.49 o 
  13   3   1       34.08       61.59     64.26 o 
  14   3   1      513.84      689.30     81.34 o 
  15   3   1       43.16      -21.82     77.22 o 
  16   3   1       29.09       -1.58     83.76 o 
 -16   4   1     1646.92     1658.44    148.31 o 
 -15   4   1      648.95      805.23    101.08 o 
 -14   4   1      178.57      165.42     77.71 o 
 -13   4   1     1506.79     1527.97     85.40 o 
 -12   4   1      620.09      498.25     69.17 o 
 -11   4   1      203.34      230.22     40.62 o 
 -10   4   1     1541.38     1684.03     58.94 o 
  -9   4   1     1287.31     1015.19     53.51 o 
  -8   4   1    60831.65    60587.17    756.30 o 
  -7   4   1     1430.17     1588.19     42.08 o 
  -6   4   1    16904.79    16399.47    235.91 o 
  -5   4   1    20951.46    19746.53    277.59 o 
  -4   4   1     8657.25     8726.87    130.03 o 
  -3   4   1    37570.83    36697.93    499.01 o 
  -2   4   1    22859.22    23715.70    325.65 o 
  -1   4   1        8.27       55.47     15.69 o 
   0   4   1    55548.57    65871.79    884.47 o 
   1   4   1    14395.27    13430.65    187.21 o 
   2   4   1       60.48      256.50     23.87 o 
   3   4   1    14085.71    14782.64    208.50 o 
   4   4   1       85.75      134.62     17.78 o 
   5   4   1    15512.68    13464.89    194.62 o 
   6   4   1     6117.32     5460.50     91.45 o 
   7   4   1     7548.85     8370.27    121.21 o 
   8   4   1    22222.58    21498.58    282.34 o 
   9   4   1     2287.44     1919.06     59.53 o 
  10   4   1     1860.29     1947.83     63.57 o 
  11   4   1     2911.71     3099.21    104.11 o 
  12   4   1      695.72      795.24     77.71 o 
  13   4   1     1063.74      898.29     79.09 o 
  14   4   1      606.16      498.05     80.40 o 
  15   4   1        7.77        8.61     76.49 o 
 -16   5   1      194.49      219.89    100.35 o 
 -15   5   1       84.80      -59.82     86.67 o 
 -14   5   1      413.54      395.47     85.14 o 
 -13   5   1       73.69       57.88     62.37 o 
 -12   5   1       99.05      159.17     72.63 o 
 -11   5   1      229.41      253.05     41.74 o 
 -10   5   1     1457.05     1370.85     60.64 o 
  -9   5   1     2243.69     2054.24     56.54 o 
  -8   5   1       46.20       67.32     27.58 o 
  -7   5   1      362.02      304.37     28.07 o 
  -6   5   1     4987.81     4646.01     83.29 o 
  -5   5   1     1937.57     2414.29     64.02 o 
  -4   5   1      663.67      583.31     37.22 o 
  -3   5   1     8420.93     9752.96    143.05 o 
  -2   5   1     2283.40     2593.48     55.76 o 
  -1   5   1     6002.99     6414.01     98.45 o 
   0   5   1      344.59      287.66     21.37 o 
   1   5   1    23042.11    22730.65    312.81 o 
   2   5   1     8313.98     7374.10    110.68 o 
   3   5   1      895.12     1051.68     31.55 o 
   4   5   1     1626.15     1335.91     38.10 o 
   5   5   1       99.96       84.66     22.15 o 
   6   5   1     2322.41     2246.27     58.65 o 
   7   5   1    10318.63    10204.64    157.55 o 
   8   5   1        5.41       18.70     28.61 o 
   9   5   1     2965.99     3041.66     86.15 o 
  10   5   1      916.67      789.79     51.94 o 
  11   5   1     7333.28     7157.08    189.26 o 
  12   5   1       50.99       -8.70     68.01 o 
  13   5   1      317.38      302.81     83.91 o 
  14   5   1      414.69      622.27    123.73 o 
  15   5   1       62.17      -26.19     95.98 o 
 -16   6   1       95.25      234.60    103.35 o 
 -15   6   1      914.33      721.76    102.14 o 
 -14   6   1     1217.72     1267.48    231.56 o 
 -13   6   1     4082.93     4586.25    158.37 o 
 -12   6   1     1138.56     1172.37     75.33 o 
 -11   6   1     3840.82     3750.60    105.84 o 
 -10   6   1     4148.15     4120.79    104.32 o 
  -9   6   1      278.86      267.67     33.01 o 
  -8   6   1     2098.74     1886.30     53.63 o 
  -7   6   1     3053.65     3011.95     66.32 o 
  -6   6   1       29.52       15.95     23.36 o 
  -5   6   1    22141.65    20927.64    296.26 o 
  -4   6   1     1451.87     1753.87     44.21 o 
  -3   6   1    10192.60     9715.41    143.91 o 
  -2   6   1    22271.70    21088.38    329.35 o 
  -1   6   1      273.44      286.14     14.86 o 
   0   6   1    33141.44    35205.88    479.90 o 
   1   6   1     2298.61     2059.45     47.24 o 
   2   6   1    15478.14    15126.13    214.57 o 
   3   6   1    21069.50    20800.29    290.95 o 
   4   6   1     6462.53     7416.69    116.77 o 
   5   6   1    20784.78    19427.80    277.21 o 
   6   6   1     4694.45     4493.98     82.91 o 
   7   6   1     1793.34     1610.88     47.04 o 
   8   6   1    18128.90    17749.13    261.17 o 
   9   6   1      432.08      479.68     45.55 o 
  10   6   1      556.72      431.48     49.90 o 
  11   6   1     9745.33     9607.31    231.23 o 
  12   6   1       22.12      118.41     72.97 o 
  13   6   1     1613.91     1859.87    114.03 o 
  14   6   1     1141.66     1100.65    105.95 o 
  15   6   1      118.43      -16.60     95.90 o 
 -15   7   1     1083.64     1046.13    111.08 o 
 -14   7   1      994.09     1388.74    108.19 o 
 -13   7   1      744.52      811.27    128.18 o 
 -12   7   1      131.50      154.15     53.80 o 
 -11   7   1     6352.27     6125.78    139.54 o 
 -10   7   1      911.26      966.84     70.86 o 
  -9   7   1       55.70      111.94     32.41 o 
  -8   7   1      731.87      895.32     62.79 o 
  -7   7   1      646.72      673.58     43.37 o 
  -6   7   1    10898.67    10034.63    163.44 o 
  -5   7   1     1455.78     1372.57     41.55 o 
  -4   7   1       62.31       36.78     26.90 o 
  -3   7   1     6093.00     5727.76     93.82 o 
  -2   7   1    13074.07    12174.61    200.05 o 
  -1   7   1     4374.06     5395.19     79.73 o 
   0   7   1     1042.81     1041.52     44.33 o 
   1   7   1    15559.44    17331.79    244.50 o 
   2   7   1    11066.17    10765.22    158.79 o 
   3   7   1      252.06      288.15     25.73 o 
   4   7   1      344.73      376.49     35.18 o 
   5   7   1       33.58       24.67     23.36 o 
   6   7   1     6443.66     5785.41    100.85 o 
   7   7   1     1466.63     1549.69     48.71 o 
   8   7   1     2760.96     2726.76     66.92 o 
   9   7   1     3099.12     3183.17     91.34 o 
  10   7   1       88.13       14.94     45.31 o 
  11   7   1      391.90      549.08     57.74 o 
  12   7   1      913.29     1201.82     94.56 o 
  13   7   1       69.79      248.16     85.93 o 
  14   7   1      139.14      203.21     92.18 o 
  15   7   1      221.26      185.95     96.25 o 
 -15   8   1        0.57      -60.25    124.34 o 
 -14   8   1      106.42       83.50    114.38 o 
 -13   8   1     3557.99     3977.05    151.52 o 
 -12   8   1     2964.13     2908.05    148.82 o 
 -11   8   1     4023.03     3810.37    111.28 o 
 -10   8   1      898.79     1029.28     61.79 o 
  -9   8   1     1092.41     1009.02     47.08 o 
  -8   8   1     6825.40     6317.52    115.07 o 
  -7   8   1     1025.49     1169.84     54.35 o 
  -6   8   1        1.41        0.47     26.39 o 
  -5   8   1    12852.51    11960.53    180.31 o 
  -4   8   1       19.09      349.61     25.07 o 
  -3   8   1     2552.76     2559.45     74.16 o 
  -2   8   1      156.19      701.72     41.59 o 
  -1   8   1      140.08      284.12     19.23 o 
   0   8   1    33396.00    33825.84    425.86 o 
   1   8   1     1195.11     1119.58     35.07 o 
   2   8   1       11.16      604.49     45.43 o 
   3   8   1    17053.41    15446.93    223.59 o 
   4   8   1     1855.60     2234.75     55.21 o 
   5   8   1     5002.66     5051.88     91.24 o 
   6   8   1     6709.10     7003.22    118.34 o 
   7   8   1     2306.19     2293.90     61.13 o 
   8   8   1     4743.64     4718.95     94.25 o 
   9   8   1       13.72       -6.81     44.70 o 
  10   8   1       17.51        1.90     65.01 o 
  11   8   1      946.60      927.29    101.59 o 
  12   8   1       20.08       37.71     77.08 o 
  13   8   1      217.09      434.92     90.70 o 
  14   8   1        5.70      -68.24     99.03 o 
  15   8   1       21.34     -133.72    133.72 o 
 -15   9   1      137.24      186.51    130.62 o 
 -14   9   1      192.46      244.64    124.12 o 
 -13   9   1     1127.40     1068.77    131.60 o 
 -12   9   1       99.72       69.26     87.66 o 
 -11   9   1     2429.55     2590.55     93.95 o 
 -10   9   1       93.98       96.30     48.50 o 
  -9   9   1      365.14      417.02     41.09 o 
  -8   9   1      118.05      165.05     34.69 o 
  -7   9   1      415.61      542.42     36.71 o 
  -6   9   1     5334.64     5068.19    139.08 o 
  -5   9   1     2901.04     2935.51     71.02 o 
  -4   9   1       24.04        7.07     20.68 o 
  -3   9   1       49.39      108.24     30.00 o 
  -2   9   1     6692.32     5933.74    134.14 o 
  -1   9   1     3156.08     3017.43     54.74 o 
   0   9   1      735.51      721.03     27.49 o 
   1   9   1    22395.05    22902.21    295.06 o 
   2   9   1     8300.27     7986.06    125.83 o 
   3   9   1      351.06      509.16     29.35 o 
   4   9   1      814.53      871.44     41.75 o 
   5   9   1     6584.07     6176.51    107.09 o 
   6   9   1     3734.51     3406.16     74.75 o 
   7   9   1      889.65     1015.79     45.19 o 
   8   9   1        2.61       76.24     33.90 o 
   9   9   1     1021.71     1153.95     65.52 o 
  10   9   1       43.05      190.98     53.12 o 
  11   9   1      645.88      601.88     63.56 o 
  12   9   1      289.18      385.14     85.89 o 
  13   9   1      179.04      126.35    131.96 o 
  14   9   1     1926.33     1606.10    161.87 o 
 -14  10   1      175.66       82.51    119.36 o 
 -13  10   1      100.84      168.84    113.03 o 
 -12  10   1       47.28      -25.23     67.33 o 
 -11  10   1       91.42      111.32     65.32 o 
 -10  10   1      589.60      562.65     74.56 o 
  -9  10   1       25.20       42.58     43.74 o 
  -8  10   1     1550.11     1376.15     92.44 o 
  -7  10   1     3874.48     3893.44     88.89 o 
  -6  10   1      716.41      811.91     39.32 o 
  -5  10   1     4008.68     3675.25     75.94 o 
  -4  10   1     7311.38     7975.42    149.81 o 
  -3  10   1      283.24      292.08     35.73 o 
  -2  10   1     1141.40     1195.47     74.86 o 
  -1  10   1     4164.75     4044.01     68.77 o 
   0  10   1     1691.14     1585.48     40.17 o 
   1  10   1     1467.49     1400.92     38.66 o 
   2  10   1      696.34      902.09     51.50 o 
   3  10   1      411.87      362.75     28.55 o 
   4  10   1     5087.54     5594.40    100.23 o 
   5  10   1      422.58      496.69     62.59 o 
   6  10   1      576.62      538.52     59.50 o 
   7  10   1     2604.12     2655.07     70.17 o 
   8  10   1      951.40     1018.62     49.25 o 
   9  10   1      984.94      850.50     87.36 o 
  10  10   1      186.46      132.76     64.86 o 
  11  10   1       55.18      -22.57     65.72 o 
  12  10   1     1279.53     1056.64    154.84 o 
  13  10   1        0.47      -35.19    114.46 o 
  14  10   1       22.83      -36.17    120.51 o 
 -14  11   1     1510.38     1204.29    145.55 o 
 -13  11   1      589.14      660.26    128.13 o 
 -12  11   1      131.06       92.04     86.13 o 
 -11  11   1      156.16      158.73     74.74 o 
 -10  11   1     4307.93     4516.02    145.38 o 
  -9  11   1     8557.46     7682.49    160.90 o 
  -8  11   1     1603.52     1494.66     67.36 o 
  -7  11   1     2973.13     3100.62     89.77 o 
  -6  11   1     5311.85     4777.85    144.76 o 
  -5  11   1      183.72      202.49     40.63 o 
  -4  11   1      546.31      444.04     41.05 o 
  -3  11   1     4569.26     4391.34     89.23 o 
  -2  11   1      254.47      262.82     32.91 o 
  -1  11   1     3597.62     3597.97     75.28 o 
   0  11   1        5.44       25.76     21.50 o 
   1  11   1     2321.81     2281.76     52.49 o 
   2  11   1     3496.39     3203.96     63.31 o 
   3  11   1       23.00       11.62     24.78 o 
   4  11   1      958.61     1017.74     43.01 o 
   5  11   1      473.61      427.98     47.37 o 
   6  11   1      793.29      631.73     40.52 o 
   7  11   1       29.47       -1.76     41.86 o 
   8  11   1        1.17       -5.03     43.51 o 
   9  11   1      385.52      397.42     66.57 o 
  10  11   1      830.37      999.55     83.81 o 
  11  11   1      114.63        2.82     66.27 o 
  12  11   1      634.76      415.46    120.66 o 
  13  11   1     1006.07      825.60    137.95 o 
 -13  12   1      245.20      226.98    119.44 o 
 -12  12   1      512.11      504.18    126.68 o 
 -11  12   1      163.12      160.40     71.70 o 
 -10  12   1      123.33      208.48    115.92 o 
  -9  12   1      637.98      708.98     61.21 o 
  -8  12   1       14.53       58.73     45.87 o 
  -7  12   1      710.39      681.44     55.15 o 
  -6  12   1     5992.68     6056.59    133.37 o 
  -5  12   1      402.39      452.69     48.25 o 
  -4  12   1    11517.72    11403.39    204.76 o 
  -3  12   1      189.17      243.94     45.99 o 
  -2  12   1      524.07      637.33     51.77 o 
  -1  12   1     5489.75     5178.92     86.59 o 
   0  12   1      205.45      155.43     26.11 o 
   1  12   1     4173.84     3849.49     71.39 o 
   2  12   1      211.75      308.36     28.58 o 
   3  12   1      100.52      112.12     28.19 o 
   4  12   1     2341.80     2311.31     75.35 o 
   5  12   1     2538.91     2306.81     77.87 o 
   6  12   1     2131.49     2053.33     74.13 o 
   7  12   1     3385.37     3165.31     94.79 o 
   8  12   1      820.77      708.80     58.39 o 
   9  12   1      365.10      326.25     74.02 o 
  10  12   1     1788.12     1764.45     99.86 o 
  11  12   1      212.54       33.39    133.14 o 
  12  12   1     1076.79     1260.14    144.26 o 
  13  12   1      585.99      422.28    129.39 o 
 -13  13   1      126.57      159.85    123.00 o 
 -12  13   1       15.71       93.22     80.69 o 
 -11  13   1      140.35      100.89     74.64 o 
 -10  13   1       57.31       59.25     69.17 o 
  -9  13   1      236.74      175.02     72.47 o 
  -8  13   1      107.65      169.13     53.33 o 
  -7  13   1      349.47      339.60     53.76 o 
  -6  13   1       83.02        5.99     52.52 o 
  -5  13   1     3420.82     3134.65    126.98 o 
  -4  13   1      649.58      640.06     46.16 o 
  -3  13   1     5552.32     5439.56    108.68 o 
  -2  13   1        2.81      -14.58     34.84 o 
  -1  13   1     1911.55     1973.39     60.00 o 
   0  13   1      294.60      300.90     29.79 o 
   1  13   1      610.02      712.12     36.98 o 
   2  13   1      655.20      669.72     51.84 o 
   3  13   1      243.41      218.66     40.70 o 
   4  13   1      486.38      627.31     70.60 o 
   5  13   1     2179.19     2260.69    124.44 o 
   6  13   1      940.31      880.11     72.02 o 
   7  13   1      662.67      731.34     58.73 o 
   8  13   1       24.78      -39.45     63.85 o 
   9  13   1      581.83      411.47     93.67 o 
  10  13   1       88.85      -10.81     87.03 o 
  11  13   1       35.52      -43.07     75.92 o 
  12  13   1       35.07      149.97    116.63 o 
 -12  14   1      835.52      971.31    102.51 o 
 -11  14   1      392.79      233.64     82.68 o 
 -10  14   1      654.04      719.02     86.87 o 
  -9  14   1     2539.61     2767.67    119.90 o 
  -8  14   1     1012.33     1088.95     72.04 o 
  -7  14   1     2525.20     2433.26     89.48 o 
  -6  14   1       44.09      -22.61     65.01 o 
  -5  14   1     1468.86     1409.39     67.87 o 
  -4  14   1      503.22      525.28     49.01 o 
  -3  14   1      476.15      494.94     55.58 o 
  -2  14   1    11397.51    10924.98    180.27 o 
  -1  14   1     5573.14     5240.46    106.69 o 
   0  14   1     1084.42     1014.24     61.75 o 
   1  14   1     2830.25     2714.79     88.25 o 
   2  14   1     7168.26     7495.46    136.35 o 
   3  14   1       99.10       37.49     40.36 o 
   4  14   1     2896.96     2590.34     85.73 o 
   5  14   1     2223.31     2303.07    123.93 o 
   6  14   1       25.38       13.43     50.55 o 
   7  14   1     1532.84     1569.89     75.22 o 
   8  14   1     1464.39     1488.15     95.53 o 
   9  14   1     1408.64     1542.87    142.30 o 
  10  14   1      646.32      629.82     87.11 o 
  11  14   1      219.98       89.53     84.93 o 
  12  14   1      240.06      305.12     94.12 o 
 -11  15   1        1.01       56.97     84.78 o 
 -10  15   1        5.70       65.99    104.71 o 
  -9  15   1        3.75      -14.92     87.29 o 
  -8  15   1      516.48      535.59     66.09 o 
  -7  15   1     1077.47     1078.63     71.62 o 
  -6  15   1        1.88      -12.62     52.40 o 
  -5  15   1        4.61       59.32     46.01 o 
  -4  15   1       59.25       86.59     43.34 o 
  -3  15   1      146.33       69.58     43.54 o 
  -2  15   1       65.43       69.50     48.79 o 
  -1  15   1     1429.80     1561.66     74.18 o 
   0  15   1     4523.41     4301.19    114.70 o 
   1  15   1     7117.17     7378.63    158.69 o 
   2  15   1      205.93      150.68     55.36 o 
   3  15   1       29.39       29.10     51.61 o 
   4  15   1       68.20       84.34     44.81 o 
   5  15   1        4.40       26.56     51.25 o 
   6  15   1       35.08       54.78     53.52 o 
   7  15   1        3.21      -54.37     54.37 o 
   8  15   1      215.89      361.08    129.90 o 
   9  15   1      156.83      186.22     77.70 o 
  10  15   1        1.30      -76.71     76.71 o 
  11  15   1      127.46      130.11     84.64 o 
 -11  16   1      272.68      282.16     93.60 o 
 -10  16   1      276.45      245.74     86.39 o 
  -9  16   1       73.23      177.16    133.25 o 
  -8  16   1      273.08      376.74     68.55 o 
  -7  16   1      250.42      424.87     64.45 o 
  -6  16   1       37.17       31.93     49.79 o 
  -5  16   1     1740.50     1806.13    100.91 o 
  -4  16   1      393.28      539.48     70.91 o 
  -3  16   1     3306.55     3535.75    147.05 o 
  -2  16   1      361.22      678.13    106.87 o 
  -1  16   1       89.68       96.08     56.48 o 
   0  16   1      402.14      499.71     89.40 o 
   1  16   1      169.33      129.71     58.25 o 
   2  16   1     6237.79     6068.22    145.50 o 
   3  16   1     3160.63     3335.81    107.32 o 
   4  16   1     1677.43     1478.87     95.49 o 
   5  16   1      419.14      529.85     63.50 o 
   6  16   1      965.15     1115.78    133.08 o 
   7  16   1       19.24      -49.10     60.65 o 
   8  16   1      745.67      774.84    158.27 o 
   9  16   1      246.56      262.17    104.93 o 
  10  16   1      320.66      472.47     91.86 o 
 -10  17   1        2.24      124.44     88.35 o 
  -9  17   1      209.42      165.49     87.31 o 
  -8  17   1      487.00      559.33     70.62 o 
  -7  17   1        2.40      -34.68     62.25 o 
  -6  17   1     1432.72     1421.47     83.12 o 
  -5  17   1      185.55      181.07     61.08 o 
  -4  17   1      417.26      420.71     66.03 o 
  -3  17   1       71.50       31.52     57.73 o 
  -2  17   1     1949.06     1778.61     86.52 o 
  -1  17   1     1628.80     1499.78     82.81 o 
   0  17   1      970.86      797.81     72.85 o 
   1  17   1      160.85      270.76     63.43 o 
   2  17   1       80.22       23.30     61.20 o 
   3  17   1      796.84      779.48     72.70 o 
   4  17   1      722.89      672.72     71.26 o 
   5  17   1        4.42       86.33     63.77 o 
   6  17   1      446.92      475.48     82.02 o 
   7  17   1       34.43       89.15     72.19 o 
   8  17   1       91.07       30.33    102.31 o 
   9  17   1      145.49       66.99    119.41 o 
  -9  18   1        6.34       45.90    133.72 o 
  -8  18   1      236.02      387.60    119.32 o 
  -7  18   1       60.30       21.89     70.09 o 
  -6  18   1     1233.90     1153.61    102.60 o 
  -5  18   1      949.83     1061.40     94.86 o 
  -4  18   1      392.31      429.32     69.36 o 
  -3  18   1     1179.86     1363.77    115.81 o 
  -2  18   1      143.59      124.98     81.27 o 
  -1  18   1     1111.11     1142.01     80.85 o 
   0  18   1     2967.90     3349.60    123.93 o 
   1  18   1       49.57       50.73     59.45 o 
   2  18   1      786.56     1022.66     77.83 o 
   3  18   1      254.02      245.31     66.74 o 
   4  18   1      482.98      416.32     71.15 o 
   5  18   1       56.60      191.53     69.33 o 
   6  18   1     2139.69     1891.04     97.78 o 
   7  18   1       44.18       88.46     79.98 o 
   8  18   1      442.96      467.53    133.72 o 
  -7  19   1     1488.29     1407.50     94.70 o 
  -6  19   1      392.75      391.33     98.54 o 
  -5  19   1      233.67      237.74     73.35 o 
  -4  19   1       17.64       -9.62     68.66 o 
  -3  19   1     2859.07     2923.83    113.76 o 
  -2  19   1      566.65      615.68     75.35 o 
  -1  19   1     1222.84     1158.35     84.94 o 
   0  19   1       85.14       25.30     66.40 o 
   1  19   1      475.08      439.67     78.22 o 
   2  19   1       61.52      103.45     69.39 o 
   3  19   1      639.43      822.31     81.22 o 
   4  19   1      178.47      120.28     73.59 o 
   5  19   1       35.73      101.55     70.74 o 
   6  19   1     1574.89     1602.55    103.51 o 
   7  19   1       11.16      -55.29     87.86 o 
  -5  20   1      430.11      296.70     81.33 o 
  -4  20   1     2046.39     2034.58    111.24 o 
  -3  20   1        3.11      -39.52     72.60 o 
  -2  20   1        6.83      -72.11     72.11 o 
  -1  20   1     1437.26     1268.64     90.38 o 
   0  20   1     1369.99     1551.05    134.09 o 
   1  20   1      409.58      351.30     75.22 o 
   2  20   1      642.57      767.53     82.85 o 
   3  20   1        7.40      -35.19     73.31 o 
   4  20   1     2859.08     2881.64    118.54 o 
   5  20   1      337.11      281.03     79.64 o 
  -2  21   1      552.69      606.63    123.31 o 
  -1  21   1        6.78       28.34     75.93 o 
   0  21   1       54.44       -4.04     76.16 o 
   1  21   1      296.74      294.90     83.24 o 
   2  21   1      842.29      704.36     89.76 o 
 -17   0   2       11.16       84.23    117.89 o 
 -16   0   2      975.50     1073.63    133.75 o 
 -15   0   2      180.57      138.96    214.66 o 
 -14   0   2      390.31      442.70    182.99 o 
 -13   0   2     7979.25     7727.20    244.64 o 
 -12   0   2      237.44      227.12     75.62 o 
 -11   0   2     2328.97     2393.37    112.91 o 
 -10   0   2    12703.15    12270.15    245.63 o 
  -9   0   2        1.49      -61.76     72.14 o 
  -8   0   2    49866.54    48494.55    858.67 o 
  -7   0   2     9178.42     9168.49    181.94 o 
  -6   0   2    44673.36    44456.43    783.10 o 
  -5   0   2    50272.03    47706.85    835.95 o 
  -4   0   2   138697.36   160679.67   2798.13 o 
  -3   0   2     9881.63    11225.93    203.66 o 
  -2   0   2      214.39      354.21     38.70 o 
  -1   0   2     3029.39     2354.22     77.42 o 
   0   0   2     6042.91     4800.63    258.65 o 
   1   0   2      750.46     1078.39     27.97 o 
   2   0   2     3011.98     3159.16     64.19 o 
   3   0   2    70531.70    69499.97   1213.42 o 
   4   0   2     7297.79     8710.24    211.51 o 
   5   0   2     6035.16     5494.36    337.83 o 
   6   0   2    27466.67    25010.96    567.32 o 
   7   0   2      397.95      539.54     57.23 o 
   8   0   2     6067.89     5998.16    285.04 o 
   9   0   2     4392.34     4473.36    205.86 o 
  10   0   2       38.40        8.96     65.91 o 
  11   0   2     3711.91     4058.54    276.24 o 
  12   0   2     1309.44     1105.92    167.15 o 
  13   0   2      958.68      954.58    116.87 o 
  14   0   2      185.52      153.63    112.61 o 
  15   0   2      268.70      165.39    116.95 o 
 -17   1   2       75.01      140.26     84.28 o 
 -16   1   2       14.14       23.28    100.18 o 
 -15   1   2      251.63      317.01     74.02 o 
 -14   1   2      716.49      925.35     77.55 o 
 -13   1   2       88.81      144.67     60.09 o 
 -12   1   2      596.92      846.45     66.09 o 
 -11   1   2     1181.79     1227.07     62.88 o 
 -10   1   2      394.87      268.24     33.84 o 
  -9   1   2     1325.24     1309.97     40.89 o 
  -8   1   2      112.78      299.61     34.36 o 
  -7   1   2     9971.40     9739.13    136.15 o 
  -6   1   2    14523.14    14118.30    185.99 o 
  -5   1   2       13.38      105.66     16.63 o 
  -4   1   2      826.02      888.32     24.62 o 
  -3   1   2    11282.85    10820.64    152.51 o 
  -2   1   2     4617.65     5368.10    163.79 o 
  -1   1   2     5606.41     4980.93     93.76 o 
   0   1   2     1906.15     1901.21     30.50 o 
   1   1   2      255.87      435.16     14.22 o 
   2   1   2     1303.59     1420.38     28.13 o 
   3   1   2    25498.48    25391.00    391.19 o 
   4   1   2     1889.88     1857.21     40.57 o 
   5   1   2     1098.87     1267.74     35.05 o 
   6   1   2     8031.80     7240.89    116.91 o 
   7   1   2        4.50        7.64     21.17 o 
   8   1   2      881.47      930.21     37.31 o 
   9   1   2    12392.22    11833.09    205.38 o 
  10   1   2      330.99      247.72     50.98 o 
  11   1   2       65.21       61.23     52.19 o 
  12   1   2     1027.30      962.92     71.98 o 
  13   1   2      129.36      138.97     65.07 o 
  14   1   2     1251.46     1572.65     94.07 o 
  15   1   2       17.52      -26.25     91.43 o 
 -17   2   2       29.87       16.71     84.50 o 
 -16   2   2     1247.53     1417.05    147.81 o 
 -15   2   2       29.05       40.88     69.51 o 
 -14   2   2      478.12      419.47     71.34 o 
 -13   2   2     5412.40     5479.45    226.53 o 
 -12   2   2       33.40      -11.78     52.39 o 
 -11   2   2     3957.26     3786.99     88.34 o 
 -10   2   2      770.66      839.71     52.98 o 
  -9   2   2        1.35      -10.96     23.26 o 
  -8   2   2     6902.05     6111.24     95.88 o 
  -7   2   2     1943.40     1860.02     49.05 o 
  -6   2   2     7574.18     7388.22    105.77 o 
  -5   2   2    27971.06    27568.61    347.43 o 
  -4   2   2    30012.21    31581.74    394.41 o 
  -3   2   2    14917.34    14337.90    201.31 o 
  -2   2   2     1506.67     2276.47     50.36 o 
  -1   2   2      381.09      258.40     10.24 o 
   0   2   2     5838.73     6383.53     90.94 o 
   1   2   2     3843.82     3379.70     53.10 o 
   2   2   2     6200.56     6677.13     97.31 o 
   3   2   2    55211.18    55771.81    688.35 o 
   4   2   2      651.36      584.06     42.57 o 
   5   2   2     9837.82     8700.37    134.27 o 
   6   2   2    11866.36    11813.52    178.54 o 
   7   2   2      395.16      362.45     35.19 o 
   8   2   2    24979.60    24805.38    356.81 o 
   9   2   2      594.56      516.78    117.89 o 
  10   2   2       75.07      105.81     49.03 o 
  11   2   2     4789.22     5017.69    130.97 o 
  12   2   2      312.23      251.93     62.65 o 
  13   2   2     1465.51     1516.83     86.82 o 
  14   2   2     1353.61     1388.21     93.93 o 
  15   2   2        5.47       17.54     78.00 o 
 -16   3   2      541.02      730.52     89.05 o 
 -15   3   2      690.62      660.33     79.39 o 
 -14   3   2      261.55      211.27     67.24 o 
 -13   3   2      176.53      276.34     73.62 o 
 -12   3   2      771.00      716.52     50.59 o 
 -11   3   2     2223.58     2078.50     66.66 o 
 -10   3   2      913.26     1016.67     39.52 o 
  -9   3   2     4486.92     4444.06     78.82 o 
  -8   3   2     8822.95     8503.06    137.61 o 
  -7   3   2     1984.91     2073.34     51.51 o 
  -6   3   2    12479.21    11581.57    171.73 o 
  -5   3   2     7627.97     8674.94    119.66 o 
  -4   3   2    18704.06    17195.55    241.52 o 
  -3   3   2     1751.95     1617.45     54.32 o 
  -2   3   2      686.44     1120.46     28.36 o 
  -1   3   2    35589.03    38792.48    479.44 o 
   0   3   2      531.13      269.05     13.32 o 
   1   3   2    29534.73    32182.38    436.08 o 
   2   3   2    18217.54    17033.20    235.58 o 
   3   3   2     2355.51     2640.53     62.51 o 
   4   3   2    12745.06    11810.50    170.39 o 
   5   3   2     3034.64     2931.01     60.43 o 
   6   3   2     2137.00     2161.56     54.71 o 
   7   3   2      935.33      833.74     47.13 o 
   8   3   2      555.18      630.48    114.37 o 
   9   3   2      917.53      978.43     69.34 o 
  10   3   2        4.43      -46.86     46.86 o 
  11   3   2     1342.33     1542.65     87.32 o 
  12   3   2     1094.60     1079.63     76.46 o 
  13   3   2        4.11      -45.14     66.16 o 
  14   3   2      134.82      140.93     83.30 o 
  15   3   2      254.50      282.08    103.62 o 
 -16   4   2      198.68      396.86     82.61 o 
 -15   4   2        3.69       -4.49     70.93 o 
 -14   4   2       68.26       66.56     65.79 o 
 -13   4   2       57.38      155.48     63.70 o 
 -12   4   2       50.93      124.12     42.75 o 
 -11   4   2     2813.83     2630.39     76.15 o 
 -10   4   2     1464.16     1525.82     49.10 o 
  -9   4   2       18.73       13.11     24.87 o 
  -8   4   2     5180.70     5493.50     92.11 o 
  -7   4   2      494.68      672.04     29.64 o 
  -6   4   2     3206.86     3705.56     70.78 o 
  -5   4   2    11143.10    11049.68    163.13 o 
  -4   4   2     1494.42     1612.20     39.52 o 
  -3   4   2      518.92      436.45     20.40 o 
  -2   4   2    24144.03    23818.97    366.28 o 
  -1   4   2     4313.68     4163.28     60.13 o 
   0   4   2    10995.14    12721.86    178.44 o 
   1   4   2     2378.64     2048.59     39.88 o 
   2   4   2     2647.22     4046.86    144.28 o 
   3   4   2     3769.95     3914.17     66.93 o 
   4   4   2      289.77      339.06     28.63 o 
   5   4   2       89.88       93.68     18.93 o 
   6   4   2     3029.66     3380.27     64.93 o 
   7   4   2       12.31       18.39     26.70 o 
   8   4   2      682.01      564.88     37.92 o 
   9   4   2      278.87      303.82     36.01 o 
  10   4   2      458.08      502.92     57.39 o 
  11   4   2      976.30      967.64     83.30 o 
  12   4   2       58.17      -26.28     60.13 o 
  13   4   2      246.19      250.38     70.35 o 
  14   4   2      209.03      182.89     74.27 o 
  15   4   2      147.33      134.99     96.07 o 
 -16   5   2       41.78      113.91     98.54 o 
 -15   5   2       83.91       54.64     89.26 o 
 -14   5   2     1269.76     1156.29     83.53 o 
 -13   5   2       43.36      102.62     63.05 o 
 -12   5   2     1350.29     1320.48     61.54 o 
 -11   5   2      399.58      467.91     49.25 o 
 -10   5   2       29.41       88.90     40.01 o 
  -9   5   2      770.60      863.02     54.81 o 
  -8   5   2       66.02      103.97     28.60 o 
  -7   5   2     5392.36     5626.44     98.05 o 
  -6   5   2     1464.01     1487.72     45.31 o 
  -5   5   2      809.15     1266.59     77.39 o 
  -4   5   2      251.97      336.97     25.07 o 
  -3   5   2    19238.70    21339.64    296.68 o 
  -2   5   2     6333.16     5629.66    100.65 o 
  -1   5   2    18281.35    19742.14    250.64 o 
   0   5   2     2953.61     2615.51     49.35 o 
   1   5   2    29248.69    30069.31    410.03 o 
   2   5   2     1453.29     1508.53     50.91 o 
   3   5   2    13830.34    14950.56    212.56 o 
   4   5   2     1518.93     1608.89     41.12 o 
   5   5   2     3960.43     4389.52     77.93 o 
   6   5   2     4139.47     3996.73     86.48 o 
   7   5   2       13.90       40.30     22.03 o 
   8   5   2      256.91      262.68     38.72 o 
   9   5   2     1716.32     1814.27     82.79 o 
  10   5   2     1755.21     2025.93     73.22 o 
  11   5   2      421.87      261.63     69.23 o 
  12   5   2       70.49       93.44     71.23 o 
  13   5   2       26.64       45.13     81.22 o 
  14   5   2      195.95       71.63     88.21 o 
  15   5   2        8.08       84.29    112.01 o 
 -16   6   2       42.67       10.50    102.03 o 
 -15   6   2      327.89      301.70    124.64 o 
 -14   6   2      350.06      309.52     86.48 o 
 -13   6   2      837.19      646.56     84.73 o 
 -12   6   2     7175.66     6499.78    147.76 o 
 -11   6   2     2535.92     2574.84     87.56 o 
 -10   6   2     2287.12     2460.35     76.77 o 
  -9   6   2     1836.48     1480.31     62.52 o 
  -8   6   2     3016.46     2784.39     78.56 o 
  -7   6   2     4468.51     4576.25     86.63 o 
  -6   6   2    10451.07     9468.24    147.23 o 
  -5   6   2       10.58       64.90     26.24 o 
  -4   6   2      127.22      278.57     22.19 o 
  -3   6   2     5527.21     4576.25     88.74 o 
  -2   6   2    11613.81    14755.79    236.11 o 
  -1   6   2      157.74       96.94     18.60 o 
   0   6   2      335.21      955.09     32.87 o 
   1   6   2     8079.58     7172.38    108.84 o 
   2   6   2       69.33      322.51     39.58 o 
   3   6   2     2144.45     2740.29     55.72 o 
   4   6   2    15783.15    17092.03    244.55 o 
   5   6   2     1257.93     1181.59     43.91 o 
   6   6   2       43.62      155.81     25.14 o 
   7   6   2     3241.25     3183.52     68.70 o 
   8   6   2     1881.40     1954.44     67.17 o 
   9   6   2      104.70       -8.97     55.92 o 
  10   6   2     2081.14     1892.87     98.94 o 
  11   6   2      208.14       45.78     70.59 o 
  12   6   2      165.40      144.24    110.33 o 
  13   6   2       63.01       32.22     76.99 o 
  14   6   2       25.40      -41.50     82.63 o 
  15   6   2      114.75       61.08     93.86 o 
 -16   7   2      144.68       25.84    122.25 o 
 -15   7   2      200.68      311.18     93.91 o 
 -14   7   2     1499.59     1464.98    187.20 o 
 -13   7   2     1436.45     1929.62    108.99 o 
 -12   7   2       58.71      157.34     53.65 o 
 -11   7   2      120.25       95.18     50.20 o 
 -10   7   2      213.00       99.86     36.38 o 
  -9   7   2        3.38       -5.27     31.85 o 
  -8   7   2       91.94      108.49     40.88 o 
  -7   7   2       95.80       69.44     27.65 o 
  -6   7   2       12.87       24.13     24.39 o 
  -5   7   2      138.49      203.82     24.98 o 
  -4   7   2     3135.84     3122.46    153.41 o 
  -3   7   2     1241.88     1482.01     49.64 o 
  -2   7   2      388.36      266.99     23.92 o 
  -1   7   2     1943.12     2038.99     47.55 o 
   0   7   2     2657.00     2286.68     44.42 o 
   1   7   2    13203.09    15075.45    215.23 o 
   2   7   2     1100.56     1113.22     34.34 o 
   3   7   2     2478.24     2764.97     58.06 o 
   4   7   2       88.08       44.48     22.48 o 
   5   7   2     4916.40     5094.03     91.40 o 
   6   7   2      347.65      310.36     29.63 o 
   7   7   2     2448.93     2462.39     61.17 o 
   8   7   2        4.65       11.48     37.93 o 
   9   7   2      115.87      135.39     44.41 o 
  10   7   2       51.71       36.86     52.85 o 
  11   7   2      240.62      242.94     73.80 o 
  12   7   2      235.12      273.14     78.71 o 
  13   7   2      237.55      258.56     85.71 o 
  14   7   2       32.10      -80.21     87.98 o 
 -15   8   2      875.00      969.57    136.86 o 
 -14   8   2     2448.45     2549.55    167.62 o 
 -13   8   2      213.55      279.21     81.17 o 
 -12   8   2      229.90      301.01     62.51 o 
 -11   8   2     6455.30     6180.73    140.91 o 
 -10   8   2      767.91      671.01     56.19 o 
  -9   8   2     3112.51     2949.35     75.72 o 
  -8   8   2     5935.20     5766.88    107.25 o 
  -7   8   2     5310.28     4859.61     93.05 o 
  -6   8   2     3427.99     3722.27     75.72 o 
  -5   8   2     5020.08     5015.59     89.76 o 
  -4   8   2     2594.10     2568.18     72.63 o 
  -3   8   2     6211.62     5995.42    114.74 o 
  -2   8   2     4523.96     4551.44     82.97 o 
  -1   8   2     6302.27     6137.19    106.75 o 
   0   8   2    24315.39    26893.75    342.06 o 
   1   8   2     3162.62     2796.31     58.55 o 
   2   8   2    18743.36    20618.99    291.68 o 
   3   8   2     8853.21     8736.51    135.75 o 
   4   8   2    16958.64    17891.99    289.97 o 
   5   8   2     2545.44     2129.65     55.87 o 
   6   8   2      656.48      597.73     35.76 o 
   7   8   2     4318.42     4501.14     89.60 o 
   8   8   2      258.28      166.12     43.25 o 
   9   8   2     1771.35     1578.87     68.51 o 
  10   8   2      500.52      548.62     63.49 o 
  11   8   2     1591.16     1599.23     99.39 o 
  12   8   2      411.54      389.13     85.85 o 
  13   8   2      458.96      309.33     90.81 o 
  14   8   2     2354.22     2083.13    128.91 o 
 -15   9   2      371.38      401.76    132.27 o 
 -14   9   2      806.33      922.66    135.46 o 
 -13   9   2     1488.41     1491.25     99.89 o 
 -12   9   2      741.04      790.15    116.57 o 
 -11   9   2     1083.58     1088.52     81.90 o 
 -10   9   2      460.64      492.60     54.49 o 
  -9   9   2      633.90      632.35     59.93 o 
  -8   9   2        0.82       19.03     42.72 o 
  -7   9   2      404.40      418.00     35.37 o 
  -6   9   2        4.35       -4.35     27.53 o 
  -5   9   2      691.15      599.89     31.05 o 
  -4   9   2      222.51      262.62     44.19 o 
  -3   9   2      742.48      993.52     81.27 o 
  -2   9   2     1369.06     1200.98     40.51 o 
  -1   9   2      623.45     1005.39     47.58 o 
   0   9   2      190.04      190.40     33.89 o 
   1   9   2     9975.66    11243.97    167.91 o 
   2   9   2        0.70      -21.49     21.49 o 
   3   9   2     1666.38     1776.37     49.90 o 
   4   9   2      296.97      256.28     34.57 o 
   5   9   2       23.49       46.83     27.51 o 
   6   9   2     3070.29     3086.93     72.07 o 
   7   9   2     1150.16     1312.95     66.90 o 
   8   9   2        0.35      -42.77     42.77 o 
   9   9   2     3424.02     3440.37    100.99 o 
  10   9   2      859.29      766.92     62.06 o 
  11   9   2       95.34       99.11     73.80 o 
  12   9   2      557.62      670.59     91.15 o 
  13   9   2        8.95       57.78    115.53 o 
  14   9   2       26.57      116.13    124.42 o 
 -15  10   2     1470.01     1769.90    235.77 o 
 -14  10   2       11.69       98.42    198.82 o 
 -13  10   2      793.91     1006.95     94.68 o 
 -12  10   2        4.83       53.16     70.45 o 
 -11  10   2       25.60      -61.84     61.84 o 
 -10  10   2     9904.23     9721.71    343.91 o 
  -9  10   2      303.60      396.18     49.42 o 
  -8  10   2    12764.39    12048.97    247.73 o 
  -7  10   2     2280.53     2206.64    121.90 o 
  -6  10   2      258.54      229.04     39.27 o 
  -5  10   2    14257.05    13114.66    227.17 o 
  -4  10   2    11256.91    11135.61    195.59 o 
  -3  10   2      504.21      485.78     34.73 o 
  -2  10   2     7215.28     6831.82    115.92 o 
  -1  10   2     4529.53     4042.81     79.90 o 
   0  10   2     9452.74     9644.68    136.52 o 
   1  10   2     2248.98     2129.07     48.62 o 
   2  10   2     2710.33     2497.74     58.43 o 
   3  10   2     8000.46     7249.76    133.78 o 
   4  10   2      654.27      714.12     45.24 o 
   5  10   2     5609.03     5359.50     99.96 o 
   6  10   2     3838.84     3687.63     81.91 o 
   7  10   2     1353.11     1417.15     53.04 o 
   8  10   2     8973.55     8661.56    172.11 o 
   9  10   2     1062.97     1154.84     96.51 o 
  10  10   2      702.43      823.48     70.09 o 
  11  10   2      948.86      871.26    129.88 o 
  12  10   2        3.62      -85.49    105.73 o 
  13  10   2      327.03      520.62    237.53 o 
 -14  11   2     1012.49      862.87    253.37 o 
 -13  11   2       76.81      138.44     80.25 o 
 -12  11   2      118.84      172.81    120.18 o 
 -11  11   2     2580.69     2535.91    114.20 o 
 -10  11   2       12.05      -12.96     62.77 o 
  -9  11   2     1814.48     1548.20     87.87 o 
  -8  11   2       76.46       59.89     46.14 o 
  -7  11   2     3235.35     3283.40     93.33 o 
  -6  11   2      618.56      630.86     57.90 o 
  -5  11   2       43.69       31.59     36.95 o 
  -4  11   2      374.14      437.77     42.16 o 
  -3  11   2       27.42      179.40     32.54 o 
  -2  11   2     4470.80     4257.80     86.32 o 
  -1  11   2      843.81     1099.87     52.22 o 
   0  11   2      801.33      881.57     33.25 o 
   1  11   2     6953.47     6643.22    102.98 o 
   2  11   2     1380.82     1168.13     55.23 o 
   3  11   2       20.29       11.46     51.47 o 
   4  11   2     1753.30     1674.47     80.59 o 
   5  11   2     1895.60     1642.46     54.05 o 
   6  11   2     3617.63     3382.55     80.40 o 
   7  11   2      551.08      633.06     45.29 o 
   8  11   2       32.78       22.19     59.04 o 
   9  11   2     1641.17     1860.20    134.88 o 
  10  11   2       22.31       63.75     65.15 o 
  11  11   2       60.15      -15.33     70.45 o 
  12  11   2      259.81      464.33    120.66 o 
  13  11   2       15.64     -116.87    116.87 o 
 -14  12   2      123.68      167.00    128.13 o 
 -13  12   2     3199.55     3522.34    160.96 o 
 -12  12   2       38.41       28.50     74.99 o 
 -11  12   2     1063.83     1064.80    106.65 o 
 -10  12   2       29.75       60.32     67.23 o 
  -9  12   2      255.07      163.83     52.32 o 
  -8  12   2     2166.92     2189.94     98.35 o 
  -7  12   2     4210.56     4229.42    110.72 o 
  -6  12   2     8735.15     8805.35    196.85 o 
  -5  12   2    10696.67    10191.38    190.15 o 
  -4  12   2       26.93      203.95     38.24 o 
  -3  12   2     1473.96     1514.24     59.58 o 
  -2  12   2     8190.54     7831.13    134.73 o 
  -1  12   2     2419.09     2424.08     65.93 o 
   0  12   2     3656.22     3436.90     66.83 o 
   1  12   2     1498.43     1509.01     45.10 o 
   2  12   2      166.49      487.60     31.90 o 
   3  12   2     6647.89     5990.20    108.26 o 
   4  12   2     1624.52     1458.71     74.16 o 
   5  12   2     1626.83     1842.66     69.33 o 
   6  12   2      874.10      970.35     58.83 o 
   7  12   2     2206.91     2122.51     79.16 o 
   8  12   2      742.99      882.87    116.86 o 
   9  12   2      174.31      368.65     74.48 o 
  10  12   2      244.04      150.69     72.52 o 
  11  12   2     1766.27     1891.05    115.61 o 
  12  12   2        4.21      129.83    116.87 o 
 -13  13   2      130.71       14.56     82.33 o 
 -12  13   2      120.59       65.61     81.49 o 
 -11  13   2      109.59      169.18    133.48 o 
 -10  13   2       15.45       35.76    131.75 o 
  -9  13   2      310.61      338.57     58.05 o 
  -8  13   2      120.82      239.88     60.44 o 
  -7  13   2      783.42      704.67     60.75 o 
  -6  13   2     2525.83     2368.44     83.79 o 
  -5  13   2     1887.46     1926.53     89.90 o 
  -4  13   2     6078.34     5785.53    114.03 o 
  -3  13   2     4778.21     5267.97    105.03 o 
  -2  13   2     3089.57     2938.36     76.05 o 
  -1  13   2     4089.73     4260.79     91.31 o 
   0  13   2     1369.56     1231.37     41.36 o 
   1  13   2     5068.11     5702.76     97.30 o 
   2  13   2     2778.92     2675.34     62.51 o 
   3  13   2      934.27      925.89     87.87 o 
   4  13   2     2321.74     2468.10     81.52 o 
   5  13   2      110.48       10.06     44.20 o 
   6  13   2     1377.74     1208.30     92.30 o 
   7  13   2      617.30      609.24     57.21 o 
   8  13   2      160.23       45.10     66.11 o 
   9  13   2      850.60      757.47     99.33 o 
  10  13   2       65.24       81.14     76.00 o 
  11  13   2      740.53      567.11     91.06 o 
  12  13   2      214.11      268.80    123.15 o 
 -12  14   2      441.87      367.67     90.41 o 
 -11  14   2        2.26       55.02     80.05 o 
 -10  14   2      653.15      775.35     91.54 o 
  -9  14   2     1092.20      887.36     70.27 o 
  -8  14   2     3058.11     3130.00    102.73 o 
  -7  14   2      262.45      294.55     58.31 o 
  -6  14   2      923.03      792.84     60.35 o 
  -5  14   2     1589.31     1519.18     63.69 o 
  -4  14   2     3915.34     3802.72     93.76 o 
  -3  14   2     1469.22     1392.91     89.67 o 
  -2  14   2    20484.98    20155.93    302.01 o 
  -1  14   2     1694.72     1461.56     57.21 o 
   0  14   2    18250.17    17585.18    273.14 o 
   1  14   2      887.93      763.31     72.63 o 
   2  14   2     2485.54     2872.61     79.19 o 
   3  14   2     2138.08     2070.74     68.54 o 
   4  14   2     4493.10     4655.76    115.54 o 
   5  14   2       64.84      162.94     50.57 o 
   6  14   2      297.38      288.10     54.14 o 
   7  14   2     1850.23     1804.97    105.65 o 
   8  14   2     1566.91     1840.49    115.30 o 
   9  14   2       97.65       34.79     82.85 o 
  10  14   2      495.59      453.27     87.03 o 
  11  14   2       10.87        6.08     84.02 o 
 -12  15   2       80.95      142.59     91.69 o 
 -11  15   2     2162.11     2005.10    119.27 o 
 -10  15   2      980.57      872.73     94.41 o 
  -9  15   2     1683.96     1576.90     84.24 o 
  -8  15   2      536.22      491.43     70.09 o 
  -7  15   2       87.42      101.74     55.54 o 
  -6  15   2     1065.43      959.17     67.08 o 
  -5  15   2     1817.63     1662.57     69.48 o 
  -4  15   2      164.21      183.99     44.86 o 
  -3  15   2      603.34      679.54     51.18 o 
  -2  15   2      636.52      615.31     61.18 o 
  -1  15   2     3881.69     3732.67    115.81 o 
   0  15   2       17.61      103.24     49.43 o 
   1  15   2     1698.26     1580.88     73.67 o 
   2  15   2     2017.54     1889.94     80.10 o 
   3  15   2      460.80      532.31     84.82 o 
   4  15   2      271.91      319.31     92.44 o 
   5  15   2     1707.13     1604.73     74.12 o 
   6  15   2     2026.63     1962.53     82.69 o 
   7  15   2      176.77      150.46     58.73 o 
   8  15   2      222.33      269.53     78.85 o 
   9  15   2     1615.59     1822.72    111.75 o 
  10  15   2      339.13      436.55     89.53 o 
  11  15   2      171.96      184.62     95.77 o 
 -11  16   2        1.50      -54.66     88.31 o 
 -10  16   2      112.37      165.52     85.66 o 
  -9  16   2     2013.51     2011.66    142.38 o 
  -8  16   2      676.85      757.68     73.71 o 
  -7  16   2      310.64      286.36     62.71 o 
  -6  16   2       38.68       53.11     52.09 o 
  -5  16   2      381.68      491.34     56.10 o 
  -4  16   2      143.62      158.41     48.32 o 
  -3  16   2      323.36      423.80     90.34 o 
  -2  16   2      429.07      449.67     61.45 o 
  -1  16   2     5501.08     5285.48    165.08 o 
   0  16   2     1362.03     1518.81     78.17 o 
   1  16   2     5334.86     5026.12    201.65 o 
   2  16   2      182.16      168.25     56.44 o 
   3  16   2     2701.82     2897.46    130.54 o 
   4  16   2     1713.36     1547.39     80.62 o 
   5  16   2      595.84      578.47     75.62 o 
   6  16   2        6.67      -52.63     55.95 o 
   7  16   2     3302.17     3038.12    125.07 o 
   8  16   2       72.17      270.71     81.83 o 
   9  16   2      655.41      699.06     93.41 o 
  10  16   2      759.80      768.99     97.50 o 
 -10  17   2      522.77      607.81     98.16 o 
  -9  17   2     1174.07     1097.26    103.50 o 
  -8  17   2      404.89      522.23     73.27 o 
  -7  17   2     1370.60     1515.30     76.43 o 
  -6  17   2     1123.19      999.59     77.90 o 
  -5  17   2       90.79      112.48     61.79 o 
  -4  17   2       41.04       -7.93     61.12 o 
  -3  17   2     5734.36     5794.55    145.99 o 
  -2  17   2     1409.12     1281.59    111.74 o 
  -1  17   2      547.23      619.68     66.43 o 
   0  17   2      935.22     1022.45     74.97 o 
   1  17   2     6260.41     5525.86    140.46 o 
   2  17   2     1437.10     1570.38     83.46 o 
   3  17   2     1328.10     1430.46     84.82 o 
   4  17   2      977.47     1032.55     76.87 o 
   5  17   2     2557.11     2659.88    103.15 o 
   6  17   2       59.68        0.67     73.77 o 
   7  17   2      454.46      381.24    108.22 o 
   8  17   2      484.84      479.29    116.41 o 
   9  17   2      363.69      425.54    114.91 o 
  -9  18   2      308.22      250.32    116.41 o 
  -8  18   2        0.19      -67.37     67.37 o 
  -7  18   2     1201.29     1134.12     85.77 o 
  -6  18   2      959.36     1115.93     99.82 o 
  -5  18   2        5.53      145.47     65.18 o 
  -4  18   2     1780.91     1875.82     92.39 o 
  -3  18   2       22.75       93.13     61.88 o 
  -2  18   2      159.01      209.72     66.63 o 
  -1  18   2     4588.28     4617.46    134.04 o 
   0  18   2      144.84      108.67     98.54 o 
   1  18   2       47.59       61.13     63.22 o 
   2  18   2     2938.60     3414.79    114.73 o 
   3  18   2       97.48       -5.48     63.83 o 
   4  18   2      388.63      558.73    129.80 o 
   5  18   2     2121.66     1984.79     98.53 o 
   6  18   2      121.76      142.13     68.92 o 
   7  18   2      553.13      717.35    120.03 o 
   8  18   2        7.93       55.13    109.92 o 
  -7  19   2       10.76      -17.95     71.48 o 
  -6  19   2     1326.55     1334.52     93.08 o 
  -5  19   2      572.87      589.68     77.54 o 
  -4  19   2      643.67      727.58     78.71 o 
  -3  19   2      396.73      419.16    113.27 o 
  -2  19   2      229.40      295.78     69.20 o 
  -1  19   2      357.57      446.30    125.46 o 
   0  19   2      535.05      383.24     73.87 o 
   1  19   2      111.05      102.88     68.90 o 
   2  19   2      231.39      276.74     72.79 o 
   3  19   2       16.93      -17.16     68.82 o 
   4  19   2        7.57       19.68     69.42 o 
   5  19   2       65.87      -66.26     94.65 o 
   6  19   2       48.89      -55.13     71.13 o 
  -5  20   2        0.86       -1.15     75.56 o 
  -4  20   2      553.45      633.27     96.27 o 
  -3  20   2      318.68      315.41     84.69 o 
  -2  20   2      220.02      254.65     72.81 o 
  -1  20   2      586.22      786.10     82.99 o 
   0  20   2      238.19      372.57     76.85 o 
   1  20   2      548.93      547.53     81.08 o 
   2  20   2     1447.58     1262.14     92.68 o 
   3  20   2      157.32       84.48     76.70 o 
   4  20   2      773.40      881.34     87.43 o 
  -2  21   2        1.84      -76.43     76.43 o 
  -1  21   2       69.42      -30.95     75.10 o 
   0  21   2       23.30       58.50     78.01 o 
   1  21   2       60.77      110.20     79.23 o 
 -17   1   3        0.62       51.68     81.22 o 
 -16   1   3      156.42      157.47    122.41 o 
 -15   1   3       65.21      -67.75     67.75 o 
 -14   1   3      209.03      226.36     67.73 o 
 -13   1   3      211.26      177.16     58.51 o 
 -12   1   3      196.21      159.55     51.94 o 
 -11   1   3       90.95       81.88     29.64 o 
 -10   1   3       20.03       69.36     26.82 o 
  -9   1   3     2978.71     2728.86     58.53 o 
  -8   1   3     6491.69     6003.82    113.83 o 
  -7   1   3     3894.03     4314.77     94.23 o 
  -6   1   3     1564.89     1394.71     43.98 o 
  -5   1   3     5899.65     6290.02    112.76 o 
  -4   1   3      544.90      878.23     24.12 o 
  -3   1   3    45760.02    57057.91   1217.37 o 
  -2   1   3     1402.25     1200.89     39.74 o 
  -1   1   3     3494.72     3240.49     50.27 o 
   0   1   3     1215.47     1045.38     22.94 o 
   1   1   3      245.79      425.25     15.52 o 
   2   1   3      413.85      410.25     16.79 o 
   3   1   3      305.05      510.79     49.06 o 
   4   1   3      630.05      656.27     24.90 o 
   5   1   3     1169.50      882.90     32.06 o 
   6   1   3      283.59      236.14     21.52 o 
   7   1   3      401.64      328.97     29.37 o 
   8   1   3       62.54       71.26     38.71 o 
   9   1   3      607.94      456.62     50.93 o 
  10   1   3       18.89      -35.82     45.96 o 
  11   1   3     1288.63     1337.60     89.39 o 
  12   1   3     1497.90     1416.15     86.86 o 
  13   1   3       10.97      -23.26     65.82 o 
  14   1   3       77.68       64.58     71.62 o 
  15   1   3      366.70      430.81     86.71 o 
 -17   2   3      373.47      330.16     86.20 o 
 -16   2   3      253.21      169.43     79.64 o 
 -15   2   3       99.92      175.29     71.40 o 
 -14   2   3      940.46     1129.54     78.94 o 
 -13   2   3      936.70     1023.37     74.33 o 
 -12   2   3     1143.05     1003.61     52.58 o 
 -11   2   3     3042.33     3045.67     68.23 o 
 -10   2   3      841.69      853.73     44.01 o 
  -9   2   3     1485.94     1213.57     40.53 o 
  -8   2   3      618.53      826.25     33.10 o 
  -7   2   3     2366.18     2516.45     99.46 o 
  -6   2   3     1632.79     1595.19     39.27 o 
  -5   2   3    14647.19    13554.13    177.95 o 
  -4   2   3       11.44       35.25     14.05 o 
  -3   2   3     3512.38     3969.82    128.79 o 
  -2   2   3     1788.71     2853.77     71.04 o 
  -1   2   3     2749.29     2630.65     43.23 o 
   0   2   3    82504.95    87038.16   1175.13 o 
   1   2   3     1096.96     1277.28     28.16 o 
   2   2   3    18939.25    20742.31    284.62 o 
   3   2   3    12794.12    12486.93    162.25 o 
   4   2   3      170.81      291.89     21.19 o 
   5   2   3      862.35      787.85     40.08 o 
   6   2   3      898.20      805.36     44.04 o 
   7   2   3       36.73       42.56     23.36 o 
   8   2   3     3387.83     3671.66    102.54 o 
   9   2   3      709.46      613.93     57.40 o 
  10   2   3      526.91      700.68     61.97 o 
  11   2   3      551.56      623.18     65.49 o 
  12   2   3        1.94        0.82     58.84 o 
  13   2   3      648.08      625.77     76.88 o 
  14   2   3      843.60      779.76     87.34 o 
  15   2   3      391.40      263.20     84.72 o 
 -17   3   3       63.26       78.85     85.18 o 
 -16   3   3       99.79       74.10     76.43 o 
 -15   3   3      312.95      418.34     75.84 o 
 -14   3   3      170.42      335.28     67.87 o 
 -13   3   3     1415.39     1069.32     74.13 o 
 -12   3   3     1866.98     2026.54     88.37 o 
 -11   3   3      815.56      702.99     39.42 o 
 -10   3   3     1333.30     1012.41     46.58 o 
  -9   3   3      763.16      740.93     34.09 o 
  -8   3   3     8286.13     7576.84    114.02 o 
  -7   3   3     2417.65     2317.31     96.01 o 
  -6   3   3     3275.50     3389.31     65.24 o 
  -5   3   3     3485.49     4503.29     70.26 o 
  -4   3   3    18275.07    17326.39    273.43 o 
  -3   3   3     7335.56     7216.24    108.48 o 
  -2   3   3      593.05      953.50     26.00 o 
  -1   3   3     5670.80     5343.30     81.50 o 
   0   3   3       14.11       70.38     15.48 o 
   1   3   3     1428.86     1696.62     36.55 o 
   2   3   3      282.01      260.96     18.00 o 
   3   3   3       29.51      307.95     43.99 o 
   4   3   3     2040.43     1708.64     38.75 o 
   5   3   3      502.27      498.92     28.91 o 
   6   3   3     6329.40     5896.56    139.93 o 
   7   3   3     2700.02     2864.13    120.38 o 
   8   3   3      343.26      457.16     52.82 o 
   9   3   3     1128.56     1046.64     61.73 o 
  10   3   3       24.79        8.52     49.12 o 
  11   3   3       18.68       -0.02     54.93 o 
  12   3   3      788.72      650.48     70.81 o 
  13   3   3        1.73      -21.42     63.65 o 
  14   3   3      427.82      508.29     98.48 o 
  15   3   3       44.95      123.22     81.37 o 
 -16   4   3     1484.15     1721.10    102.38 o 
 -15   4   3     3567.05     3379.19    121.29 o 
 -14   4   3       97.10       63.82     64.80 o 
 -13   4   3     3854.68     3761.82    117.09 o 
 -12   4   3        6.14       20.75     42.69 o 
 -11   4   3     2557.94     2807.46     67.96 o 
 -10   4   3    10143.29     9937.40    147.33 o 
  -9   4   3     1051.77      839.93     63.31 o 
  -8   4   3      111.59       94.17     24.62 o 
  -7   4   3     1423.49     1327.94     37.47 o 
  -6   4   3    12709.47    11895.91    177.13 o 
  -5   4   3    21443.69    21761.68    305.10 o 
  -4   4   3     9392.42     9667.48    143.65 o 
  -3   4   3    27030.55    24046.91    331.62 o 
  -2   4   3    24297.63    27479.38    376.33 o 
  -1   4   3      464.66      252.25     14.07 o 
   0   4   3    50512.54    54247.15    730.33 o 
   1   4   3    13918.15    12823.59    180.91 o 
   2   4   3    17066.88    17092.01    238.73 o 
   3   4   3    23995.07    23979.90    332.08 o 
   4   4   3    12830.68    13120.38    189.61 o 
   5   4   3     1383.65     1086.92     41.83 o 
   6   4   3     3865.70     3588.77     82.64 o 
   7   4   3      167.68      191.10     40.13 o 
   8   4   3     2455.39     2247.23     62.61 o 
   9   4   3     3040.24     2604.15     71.54 o 
  10   4   3      672.44      701.49     62.69 o 
  11   4   3     4041.29     4622.28    128.77 o 
  12   4   3      877.12      866.56     76.06 o 
  13   4   3      205.85      213.45     82.44 o 
  14   4   3      428.01      422.18     99.51 o 
  15   4   3       94.66      153.22     98.19 o 
 -16   5   3      376.38      266.88     98.35 o 
 -15   5   3      485.79      596.01     77.64 o 
 -14   5   3       88.69       85.88     66.88 o 
 -13   5   3      196.28      235.31     57.67 o 
 -12   5   3      101.44       64.48     43.13 o 
 -11   5   3     1102.40     1059.27     65.11 o 
 -10   5   3     1010.00      886.93     45.09 o 
  -9   5   3     1720.45     1679.42     53.33 o 
  -8   5   3     2593.14     2783.50     66.60 o 
  -7   5   3    12222.87    12261.04    185.29 o 
  -6   5   3     6978.94     6543.22    126.75 o 
  -5   5   3       96.63      272.04     25.22 o 
  -4   5   3    25142.63    22478.13    352.55 o 
  -3   5   3     6394.05     7494.72    113.87 o 
  -2   5   3       55.88       70.59     17.08 o 
  -1   5   3     9855.47    10222.02    134.97 o 
   0   5   3     1583.76     1227.27     48.83 o 
   1   5   3    44999.44    48425.92    655.73 o 
   2   5   3     5341.46     4877.08     80.17 o 
   3   5   3      118.92      146.82     20.50 o 
   4   5   3    11102.22    10210.80    153.16 o 
   5   5   3    12068.62    13048.61    192.03 o 
   6   5   3     6613.09     6641.60    109.25 o 
   7   5   3     1599.41     1633.63     64.27 o 
   8   5   3      188.01      164.49     38.08 o 
   9   5   3     4038.46     4030.20    169.38 o 
  10   5   3      230.35      369.62     76.34 o 
  11   5   3       70.74       61.62     75.90 o 
  12   5   3      481.36      432.70     96.18 o 
  13   5   3      119.18       27.32     80.90 o 
  14   5   3      947.59     1131.72    156.43 o 
  15   5   3       49.68       -3.32     94.53 o 
 -16   6   3     2404.43     2533.02    200.88 o 
 -15   6   3     2071.84     2191.03    123.90 o 
 -14   6   3       45.10      142.28     82.17 o 
 -13   6   3     7046.86     7225.23    182.35 o 
 -12   6   3      282.08      249.34     68.06 o 
 -11   6   3      698.09      680.53     55.36 o 
 -10   6   3     8495.76     8624.91    147.03 o 
  -9   6   3       98.91      168.88     33.12 o 
  -8   6   3    20068.66    20205.18    293.53 o 
  -7   6   3     6422.22     5789.92    113.08 o 
  -6   6   3        1.82       52.01     33.70 o 
  -5   6   3    31648.08    29472.73    409.89 o 
  -4   6   3     1666.85     2573.31     64.14 o 
  -3   6   3      353.69      298.14     27.06 o 
  -2   6   3    25882.01    25373.88    352.75 o 
  -1   6   3      510.40      574.80     21.01 o 
   0   6   3    62384.51    65492.83    882.97 o 
   1   6   3     2289.45     1975.41     49.49 o 
   2   6   3     4095.41     4840.93     81.09 o 
   3   6   3    27149.65    26071.44    362.69 o 
   4   6   3     2185.37     2657.54     57.54 o 
   5   6   3     2651.03     2285.28     54.76 o 
   6   6   3    11683.29    11279.76    172.13 o 
   7   6   3      464.65      340.64     35.12 o 
   8   6   3     4321.89     4189.71    101.37 o 
   9   6   3     2338.87     2214.86     77.01 o 
  10   6   3       16.47      -40.39     59.25 o 
  11   6   3     4063.46     4305.46    293.20 o 
  12   6   3      141.62      111.97     89.43 o 
  13   6   3      522.26      581.80     92.50 o 
  14   6   3      448.16      324.53     98.12 o 
 -16   7   3      300.88      244.97    124.76 o 
 -15   7   3       92.58       76.33     93.71 o 
 -14   7   3      281.06      175.98     84.04 o 
 -13   7   3        0.51       21.46     56.54 o 
 -12   7   3     3048.06     3112.27    101.14 o 
 -11   7   3      205.92      289.52     67.83 o 
 -10   7   3     1020.20     1015.59     48.76 o 
  -9   7   3        2.47       28.73     31.20 o 
  -8   7   3      725.98      735.86     61.62 o 
  -7   7   3     2724.79     2351.42     61.37 o 
  -6   7   3     1282.58     1354.03     75.07 o 
  -5   7   3      100.35      169.14     24.50 o 
  -4   7   3     3894.62     3741.13     83.42 o 
  -3   7   3      525.93      594.96     35.12 o 
  -2   7   3     9420.94     8728.64    134.38 o 
  -1   7   3      514.00      849.87     42.75 o 
   0   7   3     1555.58     1404.76     38.44 o 
   1   7   3      407.89      449.55     27.36 o 
   2   7   3      659.09      459.04     27.79 o 
   3   7   3     3851.31     4805.96     84.47 o 
   4   7   3    12844.06    12007.40    179.43 o 
   5   7   3     1699.38     1717.25     50.32 o 
   6   7   3      559.92      572.72     50.23 o 
   7   7   3      189.48      189.75     44.72 o 
   8   7   3      525.68      604.18     60.95 o 
   9   7   3     4525.92     4819.47    126.42 o 
  10   7   3      412.74      420.63     54.26 o 
  11   7   3       10.32       -2.16     67.28 o 
  12   7   3     1415.62     1618.61    102.75 o 
  13   7   3      262.74      372.61     89.25 o 
  14   7   3     1087.26     1079.34    108.83 o 
 -16   8   3      299.62      246.57    129.32 o 
 -15   8   3     1301.77      906.91    135.19 o 
 -14   8   3      107.41      270.65    111.89 o 
 -13   8   3     2484.49     2834.05    146.27 o 
 -12   8   3     1002.08     1193.35     72.13 o 
 -11   8   3      968.53      864.94     63.02 o 
 -10   8   3      276.64      420.55    101.88 o 
  -9   8   3      540.37      431.90     39.97 o 
  -8   8   3     8540.60     8412.71    141.21 o 
  -7   8   3      114.93      123.36     29.57 o 
  -6   8   3     3453.62     3370.06     70.67 o 
  -5   8   3    29777.54    27391.70    384.34 o 
  -4   8   3     1384.55     1648.10     55.81 o 
  -3   8   3      421.61      308.65     32.45 o 
  -2   8   3     7511.56     6777.76    111.65 o 
  -1   8   3      407.71      661.07     27.20 o 
   0   8   3     2041.64     3115.93     56.42 o 
   1   8   3       26.55       75.07     21.88 o 
   2   8   3        7.57      596.44     39.62 o 
   3   8   3    15909.95    14969.76    219.51 o 
   4   8   3      659.35      769.49     35.24 o 
   5   8   3      434.35      479.43     32.90 o 
   6   8   3     6996.31     7000.41    129.83 o 
   7   8   3     1474.36     1462.22     51.44 o 
   8   8   3     2754.51     2913.29     87.53 o 
   9   8   3      325.26      519.05     68.06 o 
  10   8   3      485.05      428.57     56.42 o 
  11   8   3     1532.22     1605.45    105.16 o 
  12   8   3        3.54      -11.63     76.10 o 
  13   8   3        2.93       -2.27     98.41 o 
  14   8   3      799.33      912.90    107.99 o 
 -15   9   3      122.41      159.47    121.62 o 
 -14   9   3      915.30     1029.63    135.46 o 
 -13   9   3      590.60      781.55     86.14 o 
 -12   9   3     1333.32     1365.98    111.83 o 
 -11   9   3     2899.91     3035.63    115.97 o 
 -10   9   3     1802.27     2056.05     77.31 o 
  -9   9   3     1416.47     1607.72     57.13 o 
  -8   9   3     3176.98     3079.09     75.50 o 
  -7   9   3     4499.21     4167.04     85.36 o 
  -6   9   3     2018.49     1953.04     77.07 o 
  -5   9   3      814.16      837.45     44.39 o 
  -4   9   3      135.06      126.65     32.01 o 
  -3   9   3    19377.45    22295.96    355.75 o 
  -2   9   3    10086.68     9389.66    147.83 o 
  -1   9   3       15.59      131.65     20.06 o 
   0   9   3     6628.14     6434.60     97.79 o 
   1   9   3    19313.23    19571.67    278.81 o 
   2   9   3     2117.34     2051.05     52.27 o 
   3   9   3       60.88       56.28     25.62 o 
   4   9   3     5380.82     5549.27     99.58 o 
   5   9   3     3693.11     3297.90     73.70 o 
   6   9   3      128.73       91.34     31.05 o 
   7   9   3      189.15      204.14     36.16 o 
   8   9   3      215.14      184.39     48.22 o 
   9   9   3     4998.00     4949.98    123.17 o 
  10   9   3      361.03      472.77     58.94 o 
  11   9   3       34.26        7.94     89.79 o 
  12   9   3      647.55      864.83    110.95 o 
  13   9   3       64.98      -55.69    228.74 o 
 -15  10   3       80.13      211.64    131.96 o 
 -14  10   3      318.97      290.21    121.85 o 
 -13  10   3       83.80      130.17     96.22 o 
 -12  10   3     3551.99     3236.21    126.88 o 
 -11  10   3     1825.61     1745.11     95.75 o 
 -10  10   3     2703.53     2788.67     90.95 o 
  -9  10   3      985.98      809.47     57.57 o 
  -8  10   3     2207.12     2594.17     96.51 o 
  -7  10   3      117.20      141.01     41.63 o 
  -6  10   3     2273.01     2127.50     70.85 o 
  -5  10   3     1648.12     1374.56     55.97 o 
  -4  10   3    11756.80    13193.75    226.45 o 
  -3  10   3        3.53       12.05     28.18 o 
  -2  10   3       29.76      413.76     31.58 o 
  -1  10   3     6928.82     6701.72    111.70 o 
   0  10   3     2660.59     2418.32     52.83 o 
   1  10   3        5.28       29.55     24.45 o 
   2  10   3     6016.10     6105.94    104.79 o 
   3  10   3      804.07      691.03     40.25 o 
   4  10   3      725.66      769.79     39.43 o 
   5  10   3      792.73      753.00     41.36 o 
   6  10   3      949.66      981.32     46.95 o 
   7  10   3     1172.05     1223.43     72.26 o 
   8  10   3     1132.79     1127.13     65.88 o 
   9  10   3       28.42       89.07     53.84 o 
  10  10   3     1630.38     1559.77    115.81 o 
  11  10   3      309.66      321.22    110.71 o 
  12  10   3      249.66      179.77    116.87 o 
  13  10   3      187.73      -58.95    110.54 o 
 -14  11   3     1293.07     1394.31    221.70 o 
 -13  11   3        8.94      147.22    129.53 o 
 -12  11   3       66.59      137.21    102.01 o 
 -11  11   3     1298.37     1339.66     91.66 o 
 -10  11   3       53.45       32.73     75.68 o 
  -9  11   3      444.08      516.11     56.56 o 
  -8  11   3       19.17      -40.50     41.81 o 
  -7  11   3       18.21       98.45     44.39 o 
  -6  11   3      565.87      469.09     47.69 o 
  -5  11   3      355.61      383.68     44.00 o 
  -4  11   3      403.49      394.83     37.33 o 
  -3  11   3     1437.74     1242.41     46.16 o 
  -2  11   3      107.70      123.23     31.18 o 
  -1  11   3      120.71      306.36     22.92 o 
   0  11   3      508.88      490.87     29.54 o 
   1  11   3     2088.22     2141.97     51.93 o 
   2  11   3     2284.37     2272.61     59.25 o 
   3  11   3     4591.18     4824.67     92.26 o 
   4  11   3      540.17      610.04     39.42 o 
   5  11   3      401.01      325.25     43.73 o 
   6  11   3      963.99      846.35     46.47 o 
   7  11   3     4626.63     4491.58    113.79 o 
   8  11   3     1929.98     1819.93     76.50 o 
   9  11   3      392.73      334.89     70.02 o 
  10  11   3      618.06      760.93     80.69 o 
  11  11   3      224.82      120.86    117.89 o 
  12  11   3       34.57        2.29    110.71 o 
  13  11   3       31.84       52.79    121.93 o 
 -14  12   3      736.70      446.17    130.62 o 
 -13  12   3      101.69      178.51     97.27 o 
 -12  12   3      558.26      698.50    100.77 o 
 -11  12   3      111.22      -13.94    125.21 o 
 -10  12   3        3.52      -74.67     74.67 o 
  -9  12   3     4859.57     4849.16    124.80 o 
  -8  12   3     2868.56     2754.61     93.17 o 
  -7  12   3     5433.53     5214.19    123.36 o 
  -6  12   3       40.17      201.54     62.71 o 
  -5  12   3      222.19      273.58     63.49 o 
  -4  12   3     3209.29     3530.44    114.10 o 
  -3  12   3     1177.63     1115.20     49.04 o 
  -2  12   3     3885.99     4067.71     88.70 o 
  -1  12   3     8069.02     7768.76    157.64 o 
   0  12   3      184.87      235.76     35.94 o 
   1  12   3     2431.75     2187.97     54.73 o 
   2  12   3     2306.65     2213.03     60.28 o 
   3  12   3       31.36       28.66     31.51 o 
   4  12   3     1071.41     1292.21     95.49 o 
   5  12   3     1290.65     1025.99     59.32 o 
   6  12   3      915.95      907.53     58.77 o 
   7  12   3     2871.44     2716.65    109.51 o 
   8  12   3      202.14       98.53     64.23 o 
   9  12   3       41.10      -41.23     65.32 o 
  10  12   3      773.40     1014.32     87.45 o 
  11  12   3      107.50      117.67    113.20 o 
  12  12   3      316.38      276.28    124.34 o 
 -13  13   3      364.50      164.82    106.30 o 
 -12  13   3       97.00       67.99     79.83 o 
 -11  13   3     1099.72     1438.49    102.51 o 
 -10  13   3        8.12       56.93     57.21 o 
  -9  13   3       88.06       37.75     54.22 o 
  -8  13   3      841.60      889.77     99.05 o 
  -7  13   3     1995.39     2052.02     79.00 o 
  -6  13   3     1236.88     1135.43     64.58 o 
  -5  13   3     4249.84     4372.74     98.80 o 
  -4  13   3     5242.46     4963.90    103.69 o 
  -3  13   3     1020.62     1029.72     50.39 o 
  -2  13   3        7.89       12.18     34.77 o 
  -1  13   3      257.19      428.63     45.82 o 
   0  13   3     1502.27     1396.40     52.48 o 
   1  13   3     1615.52     1522.07     52.67 o 
   2  13   3      512.73      466.62     35.85 o 
   3  13   3       16.62        9.04     33.38 o 
   4  13   3       65.84       31.30     46.62 o 
   5  13   3     1088.98     1164.66     62.43 o 
   6  13   3       14.84       29.02     47.18 o 
   7  13   3      598.41      671.25     75.41 o 
   8  13   3      894.73      932.92     83.15 o 
   9  13   3      400.35      268.14     98.87 o 
  10  13   3       20.77       34.10     93.47 o 
  11  13   3      203.45      270.44    190.03 o 
  12  13   3        3.56      -55.68    147.80 o 
 -13  14   3      178.10      196.70     91.33 o 
 -12  14   3     1042.25     1123.45    106.45 o 
 -11  14   3       20.44      179.38     82.23 o 
 -10  14   3     3427.77     3790.56    142.98 o 
  -9  14   3     2167.04     2250.59    130.03 o 
  -8  14   3       86.23       35.71     52.68 o 
  -7  14   3     2634.63     2641.62     93.42 o 
  -6  14   3     2558.33     2889.27     96.61 o 
  -5  14   3     3056.75     2714.93     81.95 o 
  -4  14   3      235.75      366.45     58.72 o 
  -3  14   3     8065.77     7775.27    140.41 o 
  -2  14   3      911.12     1266.22     55.41 o 
  -1  14   3     1998.31     1798.90     62.63 o 
   0  14   3     5264.31     4622.21     99.79 o 
   1  14   3     1442.84     1455.53     81.39 o 
   2  14   3     5274.34     5313.40    110.53 o 
   3  14   3      558.89      477.72     63.49 o 
   4  14   3     1486.03     1525.52     70.61 o 
   5  14   3     1277.55     1264.72     70.09 o 
   6  14   3       15.06      -49.70     49.70 o 
   7  14   3      548.68      566.68     76.14 o 
   8  14   3      276.19      250.64     77.54 o 
   9  14   3       50.93      -43.93     73.81 o 
  10  14   3      717.77      507.90    109.21 o 
  11  14   3      249.84      176.52    122.70 o 
 -12  15   3      284.64      319.09    126.34 o 
 -11  15   3      393.28      455.03     89.40 o 
 -10  15   3        0.29       47.35     80.74 o 
  -9  15   3      405.39      326.90     94.98 o 
  -8  15   3       11.25       17.01     56.85 o 
  -7  15   3        5.83      -25.34     54.90 o 
  -6  15   3        0.91       -9.20     47.36 o 
  -5  15   3      200.02      245.46     49.11 o 
  -4  15   3      111.07       78.90     43.23 o 
  -3  15   3     3358.69     3245.61     88.22 o 
  -2  15   3       16.83       11.34     40.75 o 
  -1  15   3      717.45      888.23     63.20 o 
   0  15   3      614.33      502.98     66.54 o 
   1  15   3     3107.83     3449.23    106.26 o 
   2  15   3       84.65       95.88     52.74 o 
   3  15   3       14.45       71.18     52.55 o 
   4  15   3      657.99      719.40     60.17 o 
   5  15   3        2.00       13.87     52.86 o 
   6  15   3      538.68      583.22     65.52 o 
   7  15   3       14.24      -22.75     70.37 o 
   8  15   3       54.64       30.02    100.75 o 
   9  15   3      237.09      187.26     80.86 o 
  10  15   3        6.81       -4.11     82.29 o 
 -11  16   3     1087.93     1133.87    127.91 o 
 -10  16   3      758.90      764.32     96.94 o 
  -9  16   3      113.40      227.63     67.84 o 
  -8  16   3      417.00      534.01     70.89 o 
  -7  16   3       51.15       28.70     51.97 o 
  -6  16   3     3354.33     3305.44     97.01 o 
  -5  16   3     3392.57     3299.52    105.79 o 
  -4  16   3     3595.28     3394.92     95.55 o 
  -3  16   3      224.73      199.04     58.92 o 
  -2  16   3     1665.66     1779.95     80.25 o 
  -1  16   3     1108.64     1005.01     91.01 o 
   0  16   3      135.89      329.15     58.61 o 
   1  16   3     2053.97     2146.09     97.01 o 
   2  16   3     1431.67     1427.92     77.95 o 
   3  16   3      894.45      962.03     73.30 o 
   4  16   3       95.92       60.34     57.88 o 
   5  16   3      177.33      286.41     70.93 o 
   6  16   3     1271.84     1616.55    134.06 o 
   7  16   3        8.08      -66.14     74.98 o 
   8  16   3      616.35      756.85     92.72 o 
   9  16   3      382.33      536.10    113.92 o 
 -10  17   3      495.58      535.74     97.51 o 
  -9  17   3      965.90      829.93     82.89 o 
  -8  17   3      969.08      919.57     71.31 o 
  -7  17   3      243.26      158.28     58.77 o 
  -6  17   3      815.22      782.39     63.91 o 
  -5  17   3     1056.58     1102.61     77.90 o 
  -4  17   3      904.48      771.78     71.78 o 
  -3  17   3       50.02      174.20     59.89 o 
  -2  17   3        6.68       84.01     57.86 o 
  -1  17   3       38.25       12.64     57.44 o 
   0  17   3       17.01       51.08     58.16 o 
   1  17   3       28.61      -24.13     57.96 o 
   2  17   3        3.49       52.62    121.90 o 
   3  17   3      196.64      124.36     64.74 o 
   4  17   3       58.52       68.58     62.55 o 
   5  17   3      160.81      232.96     72.82 o 
   6  17   3      785.87      540.30     84.32 o 
   7  17   3        1.42      -95.46     95.46 o 
   8  17   3       12.49       36.68    103.12 o 
  -9  18   3       26.06       32.71     72.95 o 
  -8  18   3     1775.06     1655.66     95.54 o 
  -7  18   3       92.52       51.60     68.63 o 
  -6  18   3      116.77      100.40     67.72 o 
  -5  18   3      589.32      705.97     78.01 o 
  -4  18   3      241.19      319.07     71.02 o 
  -3  18   3      257.24      212.88     66.69 o 
  -2  18   3     2049.99     1967.35    125.46 o 
  -1  18   3       11.43      -69.07     69.07 o 
   0  18   3     1248.23     1471.61    121.39 o 
   1  18   3       85.48       52.00     92.72 o 
   2  18   3      105.39      130.80     69.08 o 
   3  18   3     1558.04     1568.63     88.53 o 
   4  18   3     1086.91      809.96     78.51 o 
   5  18   3      125.49      176.59     71.07 o 
   6  18   3       10.24      -48.69    103.99 o 
   7  18   3      236.76      187.01    182.99 o 
  -7  19   3      509.65      506.67     78.33 o 
  -6  19   3      489.23      357.61     76.67 o 
  -5  19   3      420.23      318.23     75.94 o 
  -4  19   3      457.90      324.55     75.64 o 
  -3  19   3      735.67      733.36     95.39 o 
  -2  19   3      150.85      102.22     84.32 o 
  -1  19   3       12.66       45.08     65.89 o 
   0  19   3       21.29       15.12     68.55 o 
   1  19   3      287.65      190.14     70.16 o 
   2  19   3     1227.30     1264.29     86.23 o 
   3  19   3       19.04      -66.38     66.38 o 
   4  19   3     1296.78     1319.37     92.16 o 
   5  19   3     1191.96     1478.90    107.21 o 
   6  19   3      191.90      228.03    122.09 o 
  -6  20   3      664.12      686.77     85.91 o 
  -5  20   3      652.23      617.76     84.71 o 
  -4  20   3     1084.39     1112.50     90.92 o 
  -3  20   3        2.76       52.12     93.65 o 
  -2  20   3       68.84      176.63     77.71 o 
  -1  20   3     2177.43     2212.96    102.96 o 
   0  20   3     1324.54     1783.66    109.71 o 
   1  20   3      163.89       23.66     81.55 o 
   2  20   3      599.95      504.73     80.60 o 
   3  20   3     1493.35     1522.40    115.81 o 
   4  20   3       27.27       44.31     76.61 o 
  -2  21   3      174.28      173.09    153.39 o 
  -1  21   3       42.12        5.40     76.98 o 
   0  21   3      901.11      883.35     90.73 o 
 -17   0   4       16.18     -108.14    108.14 o 
 -16   0   4       25.52     -103.06    103.06 o 
 -15   0   4      870.96      798.82    113.73 o 
 -14   0   4      276.60      307.27     94.16 o 
 -13   0   4     3035.94     3137.36    149.05 o 
 -12   0   4     2568.90     2290.78     89.21 o 
 -11   0   4      861.51      840.83     62.26 o 
 -10   0   4    20563.15    19692.16    372.42 o 
  -9   0   4     3584.26     2910.38     85.36 o 
  -8   0   4    33840.20    34468.88    618.48 o 
  -7   0   4    14933.60    14428.47    272.47 o 
  -6   0   4      594.51      568.24     34.15 o 
  -5   0   4    65119.88    66711.91   2128.69 o 
  -4   0   4    42392.03    49425.51   2255.68 o 
  -3   0   4     1205.50     1141.63     47.76 o 
  -2   0   4   189234.97   213947.38   4612.03 o 
  -1   0   4     1350.11     1372.49     95.01 o 
   0   0   4    28361.57    30709.65    657.87 o 
   1   0   4    14167.39    13642.60    247.01 o 
   2   0   4        0.95       -0.32     16.10 o 
   3   0   4    35201.19    34071.05    601.50 o 
   4   0   4     5255.96     5437.71    136.66 o 
   5   0   4      844.27      584.64     52.08 o 
   6   0   4    11214.69     9866.82    252.55 o 
   7   0   4      411.14      494.43     65.10 o 
   8   0   4     5856.42     5942.98    182.88 o 
   9   0   4     2993.51     2961.04    133.11 o 
  10   0   4       25.86       61.73     73.37 o 
  11   0   4     5883.75     5866.26    206.53 o 
  12   0   4      243.19      358.99     93.29 o 
  13   0   4      128.87      161.87     99.53 o 
  14   0   4     1893.37     1518.37    139.08 o 
  15   0   4      100.22        1.36    115.69 o 
 -17   1   4      237.65      316.06     86.05 o 
 -16   1   4       29.44      -16.92     71.34 o 
 -15   1   4      379.43      543.90     74.31 o 
 -14   1   4        4.22      -74.67     74.67 o 
 -13   1   4       59.04       25.71     54.50 o 
 -12   1   4      501.50      567.78     73.21 o 
 -11   1   4     1557.06     1393.82     46.95 o 
 -10   1   4     8656.75     7713.39    119.73 o 
  -9   1   4       41.65       38.10     24.64 o 
  -8   1   4      905.78     1148.33     55.87 o 
  -7   1   4     8178.83     7579.45    110.85 o 
  -6   1   4      269.47      266.62     28.99 o 
  -5   1   4      388.91      928.52     36.38 o 
  -4   1   4    48059.34    54858.86   1165.04 o 
  -3   1   4     3723.97     4036.04     67.93 o 
  -2   1   4     5648.89     6472.74    131.74 o 
  -1   1   4     6839.74     6318.47    103.79 o 
   0   1   4      620.58      801.71     29.50 o 
   1   1   4    20352.51    20961.32    320.05 o 
   2   1   4      390.05      322.01     24.66 o 
   3   1   4     5434.07     6478.54     90.97 o 
   4   1   4    19413.87    17662.46    252.68 o 
   5   1   4     2425.74     2920.30     63.29 o 
   6   1   4      697.02      621.84     48.05 o 
   7   1   4      183.30      147.51     37.80 o 
   8   1   4      199.17      124.62     58.40 o 
   9   1   4     4318.30     3703.35    103.29 o 
  10   1   4      224.83      192.41     54.09 o 
  11   1   4       85.96      130.79     57.98 o 
  12   1   4      888.21      935.36     96.71 o 
  13   1   4      250.24      276.27     71.24 o 
  14   1   4       58.54      167.92     77.57 o 
  15   1   4      323.27      413.09     86.45 o 
 -17   2   4      293.23      289.04     83.52 o 
 -16   2   4     1881.98     1948.61    100.97 o 
 -15   2   4      664.90      849.61    105.65 o 
 -14   2   4       36.01       53.35     61.45 o 
 -13   2   4     8561.40     8138.57    166.37 o 
 -12   2   4     1293.68     1331.22     50.05 o 
 -11   2   4       17.84       75.86     30.84 o 
 -10   2   4    15684.25    15054.39    207.75 o 
  -9   2   4      942.80     1031.02     41.71 o 
  -8   2   4    28286.37    27977.97    359.36 o 
  -7   2   4     8263.64     7401.43    109.45 o 
  -6   2   4    18646.23    19498.64    252.41 o 
  -5   2   4    24957.37    25705.76    358.36 o 
  -4   2   4    22863.61    25317.34    324.45 o 
  -3   2   4     7895.47     7318.10    113.81 o 
  -2   2   4    17956.15    20587.03    315.77 o 
  -1   2   4      479.85      383.62     14.98 o 
   0   2   4    25611.04    25719.29    390.04 o 
   1   2   4     8563.27     8365.82    121.38 o 
   2   2   4     5073.72     4517.30     72.32 o 
   3   2   4    30750.31    29394.39    368.64 o 
   4   2   4        8.41       17.94     26.36 o 
   5   2   4       50.69       47.94     21.11 o 
   6   2   4    11691.52    11556.56    177.42 o 
   7   2   4       39.69       52.95     24.03 o 
   8   2   4     4628.29     4603.82    147.00 o 
   9   2   4     1131.13     1048.73     61.09 o 
  10   2   4       57.24       77.75     51.88 o 
  11   2   4     2206.11     2241.96     95.49 o 
  12   2   4      914.31      933.76     77.72 o 
  13   2   4       24.26      -48.89     65.03 o 
  14   2   4      694.50      818.51     88.74 o 
  15   2   4       58.30      -73.59     81.75 o 
 -17   3   4        2.18      139.33     80.35 o 
 -16   3   4      496.17      565.11     84.51 o 
 -15   3   4      490.09      567.10     74.71 o 
 -14   3   4      109.61       33.79     64.00 o 
 -13   3   4      347.80      223.02     46.58 o 
 -12   3   4     7413.04     7616.79    141.07 o 
 -11   3   4     1965.68     1944.18     56.36 o 
 -10   3   4       96.02       52.65     29.43 o 
  -9   3   4     3662.77     3897.31     74.29 o 
  -8   3   4       44.63       67.12     25.08 o 
  -7   3   4     3412.47     3357.27     70.80 o 
  -6   3   4     2675.83     2316.28     49.11 o 
  -5   3   4      699.19      979.22     78.76 o 
  -4   3   4    20994.72    19140.70    268.06 o 
  -3   3   4      126.91      421.78     33.48 o 
  -2   3   4      165.13      296.83     14.12 o 
  -1   3   4     5636.64     5529.31     83.32 o 
   0   3   4      614.78      744.51     30.42 o 
   1   3   4    12097.41    12975.57    183.70 o 
   2   3   4     1346.65     1324.62     34.07 o 
   3   3   4      181.73      286.38     22.04 o 
   4   3   4     7897.88     7545.47    115.60 o 
   5   3   4     4742.84     4793.65     89.11 o 
   6   3   4     2827.04     2840.89    110.25 o 
   7   3   4     1290.83     1339.35     46.43 o 
   8   3   4     2826.99     3115.89    124.03 o 
   9   3   4      368.06      412.04     53.03 o 
  10   3   4      702.75      692.65     63.16 o 
  11   3   4      566.10      620.47     67.92 o 
  12   3   4      678.86      696.77     72.51 o 
  13   3   4       20.88       15.95     69.45 o 
  14   3   4       61.08      127.11     78.13 o 
 -17   4   4      299.12      265.91     84.94 o 
 -16   4   4       43.82       23.09     75.84 o 
 -15   4   4       91.07      -11.14     66.47 o 
 -14   4   4      131.04       47.74     62.74 o 
 -13   4   4      124.90      119.03     47.86 o 
 -12   4   4     1549.17     1607.77     63.69 o 
 -11   4   4      332.32      311.18     34.49 o 
 -10   4   4     6229.87     6198.57    121.18 o 
  -9   4   4      115.38      122.18     27.26 o 
  -8   4   4       18.17       18.68     24.04 o 
  -7   4   4       64.98       54.49     22.47 o 
  -6   4   4       28.71      -22.62     22.62 o 
  -5   4   4     1807.61     1779.32     46.57 o 
  -4   4   4      274.30      448.54     32.16 o 
  -3   4   4      235.20      310.80     28.97 o 
  -2   4   4     3224.81     3146.28     51.41 o 
  -1   4   4     1973.18     2006.47     44.75 o 
   0   4   4     2414.53     2663.96     55.40 o 
   1   4   4     1649.62     1667.90     38.65 o 
   2   4   4     1257.93     1280.18     57.99 o 
   3   4   4     4944.22     4451.45     75.64 o 
   4   4   4      806.80     1039.96     39.95 o 
   5   4   4       49.66       36.45     20.03 o 
   6   4   4     4442.11     4521.48     96.97 o 
   7   4   4      471.06      366.44     36.57 o 
   8   4   4     1941.75     2033.16     65.95 o 
   9   4   4        7.75      -36.86     54.62 o 
  10   4   4     1352.23     1111.87     75.68 o 
  11   4   4      198.57      318.28     63.62 o 
  12   4   4        1.64      102.32     74.19 o 
  13   4   4      360.75      224.91     86.67 o 
  14   4   4      202.87      175.96    137.68 o 
 -17   5   4      769.03      666.75    108.79 o 
 -16   5   4       22.04        2.58     91.90 o 
 -15   5   4        9.11       18.58     71.99 o 
 -14   5   4      321.63      252.33     69.14 o 
 -13   5   4       30.66       36.30     47.72 o 
 -12   5   4     1214.27     1209.44     59.73 o 
 -11   5   4      910.88      998.40     81.57 o 
 -10   5   4      182.98      286.87     33.32 o 
  -9   5   4      126.73      234.35     33.49 o 
  -8   5   4     4506.88     4465.92     87.00 o 
  -7   5   4     3933.76     3853.13     77.62 o 
  -6   5   4      481.95      429.39     30.86 o 
  -5   5   4     8900.62     9140.58    141.02 o 
  -4   5   4     1321.84     1529.83     40.13 o 
  -3   5   4    17010.14    19635.07    274.96 o 
  -2   5   4     2026.65     1465.06     33.31 o 
  -1   5   4        4.77       16.50     15.35 o 
   0   5   4     5526.49     5249.77     83.39 o 
   1   5   4    16900.60    16733.04    236.01 o 
   2   5   4     1123.23     1146.83     34.50 o 
   3   5   4      451.03      516.18     27.34 o 
   4   5   4     1126.34     1090.29     36.07 o 
   5   5   4      126.04      219.93     23.69 o 
   6   5   4       37.84       72.34     20.87 o 
   7   5   4       71.50       50.78     32.79 o 
   8   5   4      374.50      385.33     41.11 o 
   9   5   4      273.92      333.68     42.52 o 
  10   5   4      198.22      227.46     67.58 o 
  11   5   4      893.98      906.20     85.79 o 
  12   5   4      264.71      244.62     82.08 o 
  13   5   4      826.93      764.75     97.49 o 
  14   5   4       31.10       28.10     90.26 o 
 -16   6   4      228.03      486.74    103.50 o 
 -15   6   4      127.23      111.69     88.42 o 
 -14   6   4     1097.22     1489.31    104.34 o 
 -13   6   4       31.38       99.67     56.39 o 
 -12   6   4       21.49      -28.84     48.73 o 
 -11   6   4       62.33       45.33     37.72 o 
 -10   6   4      210.93      245.99     44.59 o 
  -9   6   4     1858.80     1760.24     54.41 o 
  -8   6   4      633.40      657.18     38.00 o 
  -7   6   4     2801.07     2555.23     62.28 o 
  -6   6   4     5878.62     5467.93    129.56 o 
  -5   6   4     1976.90     1641.84     46.49 o 
  -4   6   4    10993.65    11669.08    172.79 o 
  -3   6   4    17903.95    16013.12    228.32 o 
  -2   6   4     6411.16     5822.67     94.98 o 
  -1   6   4      331.96      571.41     23.61 o 
   0   6   4     7672.55     8181.17    123.35 o 
   1   6   4     1300.48     1154.43     53.16 o 
   2   6   4     5728.88     6464.56    104.06 o 
   3   6   4      610.60      638.01     30.12 o 
   4   6   4      272.04      493.85     29.92 o 
   5   6   4     1289.97     1323.02     65.44 o 
   6   6   4     1899.36     2060.42     53.18 o 
   7   6   4     3077.96     2960.12     81.99 o 
   8   6   4     1203.39     1301.00     58.94 o 
   9   6   4       16.34       21.02     41.31 o 
  10   6   4      208.16      165.08     69.39 o 
  11   6   4      426.31      298.66     78.90 o 
  12   6   4        7.53      -54.81     94.91 o 
  13   6   4      155.45       21.22     87.47 o 
  14   6   4        2.80      -87.63     87.63 o 
 -16   7   4     1148.57     1379.39    151.32 o 
 -15   7   4        3.88      -57.90    126.68 o 
 -14   7   4       17.52       61.80     78.40 o 
 -13   7   4     2641.40     2303.18     93.05 o 
 -12   7   4     1615.15     1675.07     76.40 o 
 -11   7   4     1015.01     1010.54     51.79 o 
 -10   7   4        3.08       47.13     36.51 o 
  -9   7   4      258.86      217.18     35.67 o 
  -8   7   4     1288.02     1236.40     47.10 o 
  -7   7   4     1204.45     1357.80     46.34 o 
  -6   7   4      303.33      306.61     28.81 o 
  -5   7   4     4765.12     5866.10    100.44 o 
  -4   7   4     8062.70     8102.72    145.96 o 
  -3   7   4      557.07      802.17     33.39 o 
  -2   7   4       97.19      113.51     28.33 o 
  -1   7   4    14554.72    17945.58    233.10 o 
   0   7   4      158.26       90.54     24.94 o 
   1   7   4     6216.79     7681.83    119.88 o 
   2   7   4     3280.11     3410.71     67.11 o 
   3   7   4      469.71      665.20     31.80 o 
   4   7   4      254.21      225.34     34.85 o 
   5   7   4      361.80      286.08     29.28 o 
   6   7   4      960.34     1092.27     43.77 o 
   7   7   4     1036.27     1039.50     53.67 o 
   8   7   4       10.40       37.93     40.63 o 
   9   7   4      196.05      183.04     46.86 o 
  10   7   4      316.23      485.70    174.20 o 
  11   7   4      105.09       85.88     74.04 o 
  12   7   4       45.59      -70.37     76.04 o 
  13   7   4       83.73      109.04     90.26 o 
  14   7   4      497.29      501.32    142.28 o 
 -16   8   4      379.70      445.53    132.69 o 
 -15   8   4      358.31      508.25    124.12 o 
 -14   8   4        7.76       29.91    125.66 o 
 -13   8   4      208.34      163.73     83.38 o 
 -12   8   4      360.24      366.87     58.83 o 
 -11   8   4      502.54      472.04     46.40 o 
 -10   8   4     3722.06     3502.40     86.06 o 
  -9   8   4      856.82      824.93     44.62 o 
  -8   8   4     2337.35     2389.44     69.32 o 
  -7   8   4     2298.26     2029.42     66.97 o 
  -6   8   4     1281.06     1341.47     43.99 o 
  -5   8   4     9136.03     9104.47    165.21 o 
  -4   8   4      901.15      977.99     43.93 o 
  -3   8   4     2455.77     2139.18     54.81 o 
  -2   8   4      296.70      514.04     29.98 o 
  -1   8   4     3415.61     3393.59     59.84 o 
   0   8   4       56.26      125.92     27.50 o 
   1   8   4     9181.32     8573.78    133.39 o 
   2   8   4     5703.73     5384.17     93.39 o 
   3   8   4     1476.67     1579.46     73.96 o 
   4   8   4     4731.91     5212.70     94.36 o 
   5   8   4     2056.15     1667.79     51.67 o 
   6   8   4     2175.31     1816.30     60.20 o 
   7   8   4      658.14      763.28     68.06 o 
   8   8   4     1187.32     1176.37     82.28 o 
   9   8   4      966.34      855.56     61.15 o 
  10   8   4       22.64        9.52     67.83 o 
  11   8   4      871.03      817.16     90.62 o 
  12   8   4       25.14        0.19     82.99 o 
  13   8   4      272.93      315.40     94.53 o 
 -15   9   4     1412.93     1131.68    172.43 o 
 -14   9   4        0.78      -19.32     73.53 o 
 -13   9   4      230.82      137.03     74.60 o 
 -12   9   4      111.78      197.81     68.68 o 
 -11   9   4        0.02      -31.76     47.45 o 
 -10   9   4      104.11      156.55     47.36 o 
  -9   9   4     3485.90     3402.57     96.07 o 
  -8   9   4      101.34      133.32     34.30 o 
  -7   9   4     1303.53     1270.10     46.53 o 
  -6   9   4      977.23      945.64     47.96 o 
  -5   9   4       93.29      140.35     34.86 o 
  -4   9   4      745.86      710.15     49.78 o 
  -3   9   4     7614.41     9782.14    154.16 o 
  -2   9   4     1982.96     1868.41     60.90 o 
  -1   9   4     8555.98    10773.83    165.19 o 
   0   9   4      483.88      435.21     26.26 o 
   1   9   4     4207.08     3715.02     95.96 o 
   2   9   4       80.66       82.88     26.15 o 
   3   9   4    11085.45    11544.17    177.02 o 
   4   9   4     1936.15     1757.15     52.19 o 
   5   9   4       99.24       84.62     31.64 o 
   6   9   4      975.57     1212.95     51.97 o 
   7   9   4      342.59      335.04     48.10 o 
   8   9   4      445.01      536.68     54.73 o 
   9   9   4     1152.55     1385.86     70.91 o 
  10   9   4      207.96      254.10     76.10 o 
  11   9   4      461.93      645.63     90.62 o 
  12   9   4     1006.79     1185.57    118.53 o 
  13   9   4       24.18      -60.83     89.30 o 
 -15  10   4      604.99      813.26    163.63 o 
 -14  10   4        3.27        4.95     80.61 o 
 -13  10   4     3180.62     3381.28    245.40 o 
 -12  10   4      696.82      877.26     85.81 o 
 -11  10   4     2204.43     2179.59     84.82 o 
 -10  10   4      467.79      510.61     56.53 o 
  -9  10   4      545.25      727.44     56.31 o 
  -8  10   4     3229.66     3014.12     90.30 o 
  -7  10   4     2600.40     2525.52     80.18 o 
  -6  10   4      760.05      813.14     50.94 o 
  -5  10   4    13389.37    12310.92    216.19 o 
  -4  10   4      522.79      455.64     36.33 o 
  -3  10   4      612.01      631.34     37.11 o 
  -2  10   4    18181.22    16027.08    237.60 o 
  -1  10   4     3550.25     3413.72     65.31 o 
   0  10   4     1670.82     1904.21     62.89 o 
   1  10   4      895.36      726.38     35.18 o 
   2  10   4     3681.41     3310.67     71.25 o 
   3  10   4     8521.87     8276.78    136.64 o 
   4  10   4       11.40       31.15     29.88 o 
   5  10   4     1930.84     1963.79     59.46 o 
   6  10   4     1939.16     1933.77     61.54 o 
   7  10   4        1.60      390.20    315.30 o 
   8  10   4     4135.60     4038.19    110.54 o 
   9  10   4     1148.99     1236.70     70.54 o 
  10  10   4        1.08       24.04     55.67 o 
  11  10   4     1280.18     1263.96    168.23 o 
  12  10   4       80.48      173.62    121.62 o 
  13  10   4      339.14      434.63    131.81 o 
 -15  11   4      221.66       68.19    125.64 o 
 -14  11   4       13.51      -80.84     82.82 o 
 -13  11   4        4.55       24.17     80.26 o 
 -12  11   4      893.95      897.51     87.98 o 
 -11  11   4      139.39      133.35     69.14 o 
 -10  11   4      108.48       81.42     51.11 o 
  -9  11   4      995.49     1186.03    113.27 o 
  -8  11   4     5569.64     5689.58    131.20 o 
  -7  11   4       39.15       38.28     42.80 o 
  -6  11   4       51.15       15.28     41.68 o 
  -5  11   4     1491.98     1544.07     62.81 o 
  -4  11   4     4630.22     4287.28     89.80 o 
  -3  11   4      542.60      977.13     43.57 o 
  -2  11   4     2043.60     1885.44     56.10 o 
  -1  11   4      679.46      888.47     33.90 o 
   0  11   4      478.64      485.99     30.47 o 
   1  11   4     7436.09     7221.84    121.09 o 
   2  11   4     1597.37     1514.86     48.68 o 
   3  11   4        4.82       28.60     38.75 o 
   4  11   4     7924.46     7854.84    134.59 o 
   5  11   4     1482.44     1372.60     53.47 o 
   6  11   4      482.69      519.13     43.55 o 
   7  11   4       20.66      -20.68     47.20 o 
   8  11   4       74.11       66.94     52.13 o 
   9  11   4     2051.22     2329.46    159.28 o 
  10  11   4      287.00      205.67     72.58 o 
  11  11   4      492.33      566.26    123.00 o 
  12  11   4      623.05      753.16    135.60 o 
 -14  12   4      167.76      250.68     88.50 o 
 -13  12   4     2767.41     3143.21    140.84 o 
 -12  12   4        1.88       -6.07     73.81 o 
 -11  12   4      811.33      866.68     87.42 o 
 -10  12   4     2504.99     2512.01     92.25 o 
  -9  12   4      218.21      269.46     55.27 o 
  -8  12   4      292.60      350.52     55.77 o 
  -7  12   4     7691.02     7850.70    162.43 o 
  -6  12   4     5049.40     5214.67    121.88 o 
  -5  12   4     6768.70     6033.47    116.32 o 
  -4  12   4      281.42      497.41     41.31 o 
  -3  12   4       79.86       45.53     33.65 o 
  -2  12   4     8131.93     7359.28    129.07 o 
  -1  12   4       44.13       84.39     32.79 o 
   0  12   4     4152.00     4067.03     84.86 o 
   1  12   4     1591.56     1542.42     47.61 o 
   2  12   4      169.40      327.88     34.56 o 
   3  12   4     8158.11     7416.27    129.80 o 
   4  12   4      949.12      951.61     47.30 o 
   5  12   4      451.24      425.85     47.87 o 
   6  12   4     4669.13     4397.67    111.19 o 
   7  12   4        5.73        9.10     59.43 o 
   8  12   4      318.47      195.24     94.95 o 
   9  12   4      505.51      724.46     82.68 o 
  10  12   4      759.00      765.32     97.47 o 
  11  12   4     1522.05     1716.53    149.24 o 
  12  12   4       95.68      -11.12    124.12 o 
 -13  13   4       33.02      -15.77     82.17 o 
 -12  13   4       49.65      222.89     83.17 o 
 -11  13   4     2921.47     2919.66    126.67 o 
 -10  13   4        1.85      -24.64     56.56 o 
  -9  13   4      492.64      549.96     62.00 o 
  -8  13   4     1976.28     1976.02     96.00 o 
  -7  13   4     1895.23     1935.49     99.55 o 
  -6  13   4     4041.05     4305.77    128.51 o 
  -5  13   4      532.14      481.58     45.32 o 
  -4  13   4     1662.30     1700.44     61.44 o 
  -3  13   4     2197.48     2252.89     84.03 o 
  -2  13   4      696.61      580.25     42.58 o 
  -1  13   4      402.87      570.68     57.30 o 
   0  13   4     1195.93     1047.63     62.53 o 
   1  13   4     3335.86     3646.99     75.26 o 
   2  13   4      115.55       92.24     39.84 o 
   3  13   4       27.54      -23.58     34.98 o 
   4  13   4     2608.83     2768.55     74.87 o 
   5  13   4      102.43       -5.92     47.81 o 
   6  13   4      145.43       59.74     49.26 o 
   7  13   4     2431.94     2422.98    123.21 o 
   8  13   4      368.22      233.56     71.22 o 
   9  13   4     1380.90     1304.37    106.45 o 
  10  13   4       29.58      -72.48     75.92 o 
  11  13   4      247.24      376.33    125.49 o 
 -13  14   4      198.62      391.35     94.69 o 
 -12  14   4      537.67      443.09     94.12 o 
 -11  14   4      554.50      553.69    136.31 o 
 -10  14   4     1632.40     1702.16     87.25 o 
  -9  14   4      465.21      475.17     64.46 o 
  -8  14   4      186.21      134.08     57.38 o 
  -7  14   4      308.41      459.76     64.15 o 
  -6  14   4     7074.52     7081.54    143.70 o 
  -5  14   4     6328.57     5868.00    119.94 o 
  -4  14   4     4432.30     5233.87    110.42 o 
  -3  14   4       30.18      -24.16     39.99 o 
  -2  14   4      378.47      659.38     74.38 o 
  -1  14   4     3226.62     3347.48     95.81 o 
   0  14   4     1284.82     1205.24     56.48 o 
   1  14   4       18.69       79.87     37.90 o 
   2  14   4     3260.71     3213.86     99.22 o 
   3  14   4     2926.57     2799.35     89.47 o 
   4  14   4      853.06      878.70     73.65 o 
   5  14   4       42.88       -0.79     50.82 o 
   6  14   4     1107.30     1419.43     73.56 o 
   7  14   4      378.36      528.71     78.55 o 
   8  14   4      420.90      501.78    109.82 o 
   9  14   4       15.28       82.99     75.16 o 
  10  14   4      276.25      413.43     87.32 o 
 -12  15   4       38.46       63.08     87.95 o 
 -11  15   4      440.25      642.43    103.22 o 
 -10  15   4      116.98       49.71     64.71 o 
  -9  15   4     1114.82     1178.76     80.20 o 
  -8  15   4      833.91      907.57     81.78 o 
  -7  15   4      210.14      290.38     71.61 o 
  -6  15   4     2401.61     2247.46     77.23 o 
  -5  15   4     3051.55     2984.44     87.11 o 
  -4  15   4      379.37      420.21     50.17 o 
  -3  15   4     3306.01     3276.30     89.28 o 
  -2  15   4        4.16      -34.44     41.78 o 
  -1  15   4      319.81      272.89     45.25 o 
   0  15   4     4244.63     3925.81    111.71 o 
   1  15   4     4400.28     4456.81    119.68 o 
   2  15   4      369.37      302.84     56.43 o 
   3  15   4      445.05      557.02     62.94 o 
   4  15   4     1589.53     1485.84     88.38 o 
   5  15   4      238.70      228.56     55.31 o 
   6  15   4      200.22      167.56     71.09 o 
   7  15   4      293.24      323.15     75.62 o 
   8  15   4      662.03      544.26     84.12 o 
   9  15   4     1218.95     1262.32    104.58 o 
  10  15   4       94.14       67.74     86.08 o 
 -11  16   4      689.63      729.76    100.76 o 
 -10  16   4      143.11      140.55     70.22 o 
  -9  16   4     3580.90     3308.44    114.00 o 
  -8  16   4       96.67      118.05     55.76 o 
  -7  16   4     1423.35     1346.10     94.48 o 
  -6  16   4     1150.16     1276.35     69.08 o 
  -5  16   4     1345.11     1460.95     68.26 o 
  -4  16   4     6779.83     6756.95    136.06 o 
  -3  16   4      720.57      615.53     64.38 o 
  -2  16   4       19.21        0.89     90.92 o 
  -1  16   4     3395.17     3203.71    103.52 o 
   0  16   4     1076.50     1000.86     69.90 o 
   1  16   4      133.66      113.30     59.07 o 
   2  16   4     7286.18     7089.54    163.10 o 
   3  16   4      715.28      634.53     67.92 o 
   4  16   4      622.41      803.10     81.53 o 
   5  16   4      763.12      763.71     80.94 o 
   6  16   4      409.76      423.24    102.17 o 
   7  16   4     1987.68     2280.60    178.26 o 
   8  16   4       60.95      123.27     83.65 o 
   9  16   4        3.26       41.19     85.36 o 
 -10  17   4        4.99       63.95    112.12 o 
  -9  17   4       20.65      -42.48     58.36 o 
  -8  17   4     2509.10     2382.49     89.85 o 
  -7  17   4     2259.16     2271.35     92.01 o 
  -6  17   4      809.09      666.73     63.54 o 
  -5  17   4      434.50      446.14     68.81 o 
  -4  17   4     1860.73     1598.23    100.06 o 
  -3  17   4     6573.93     6214.27    157.46 o 
  -2  17   4      183.77      159.10     58.81 o 
  -1  17   4       47.89       19.58     70.09 o 
   0  17   4     1691.23     1570.53     85.70 o 
   1  17   4      198.81      183.54     60.87 o 
   2  17   4      749.54      711.66     73.08 o 
   3  17   4       32.47      104.33     63.46 o 
   4  17   4      247.16      179.51     65.71 o 
   5  17   4       99.70      324.74     76.29 o 
   6  17   4       87.56      -43.28     98.05 o 
   7  17   4       43.66      -34.49     93.70 o 
   8  17   4      382.32      599.57    161.87 o 
  -9  18   4      635.95      754.38     84.07 o 
  -8  18   4     1861.25     1994.21    119.36 o 
  -7  18   4      182.67      179.94     97.01 o 
  -6  18   4     3871.89     3891.44    125.97 o 
  -5  18   4      139.64       78.16     65.79 o 
  -4  18   4     1302.00     1359.86     93.46 o 
  -3  18   4     1280.41     1204.84     85.33 o 
  -2  18   4       67.87      244.81     63.70 o 
  -1  18   4     1964.19     1889.21     93.03 o 
   0  18   4        3.44       36.65     63.49 o 
   1  18   4       86.84       63.77     63.65 o 
   2  18   4     2105.86     2453.31    175.90 o 
   3  18   4      109.43      177.65     69.32 o 
   4  18   4     1205.22     1162.92     84.23 o 
   5  18   4      898.36     1080.20     87.08 o 
   6  18   4      154.81      128.99    112.35 o 
   7  18   4     1138.60      598.67    126.68 o 
  -8  19   4      195.48      133.11     90.52 o 
  -7  19   4       20.43      -69.13     69.13 o 
  -6  19   4      538.81      586.72    136.86 o 
  -5  19   4      103.01      248.59     73.27 o 
  -4  19   4       73.32       87.24     70.42 o 
  -3  19   4      423.32      499.34     82.69 o 
  -2  19   4        1.11      -22.10     79.97 o 
  -1  19   4        6.32       -3.88     66.74 o 
   0  19   4      234.57      235.81     72.39 o 
   1  19   4        6.03       55.80     69.21 o 
   2  19   4      359.36      399.58     77.07 o 
   3  19   4      719.01      710.48     79.12 o 
   4  19   4      598.78      490.79     80.93 o 
   5  19   4     2171.36     2392.60    158.98 o 
  -5  20   4        2.49      -35.15     72.32 o 
  -4  20   4      290.92      294.86     93.25 o 
  -3  20   4      203.71      248.34     75.80 o 
  -2  20   4       48.64       68.59     74.18 o 
  -1  20   4      888.45      968.96    118.70 o 
   0  20   4        2.49      219.28     77.75 o 
   1  20   4      174.01      242.11     77.68 o 
   2  20   4      760.43      870.00     88.68 o 
   3  20   4        0.61       31.57     74.57 o 
 -17   1   5      415.76      308.73     83.03 o 
 -16   1   5       31.03       90.54     70.11 o 
 -15   1   5       44.78      -22.20     66.03 o 
 -14   1   5      959.05      973.34     73.17 o 
 -13   1   5     2760.67     2804.09     83.00 o 
 -12   1   5      872.07      825.43     50.09 o 
 -11   1   5      262.59      341.45     40.64 o 
 -10   1   5      135.68       84.90     28.77 o 
  -9   1   5     4653.47     4516.62     80.11 o 
  -8   1   5      191.99      185.21     25.09 o 
  -7   1   5     5968.23     6287.53    101.51 o 
  -6   1   5     3553.84     3729.40     72.92 o 
  -5   1   5      991.49     1990.00     82.87 o 
  -4   1   5     3144.53     3354.15     53.71 o 
  -3   1   5      362.43      514.66     19.41 o 
  -2   1   5       25.78       70.72     14.81 o 
  -1   1   5       83.11      172.83     17.99 o 
   0   1   5      508.52      399.24     18.81 o 
   1   1   5      442.20      498.14     23.17 o 
   2   1   5      504.11      345.83     17.92 o 
   3   1   5       50.82       38.76     15.74 o 
   4   1   5     3177.14     2761.20     56.07 o 
   5   1   5     2609.32     2479.72     79.88 o 
   6   1   5      190.02      249.84     24.48 o 
   7   1   5     2765.07     2681.31     81.80 o 
   8   1   5      143.67      168.22     46.17 o 
   9   1   5      282.55      141.94     49.12 o 
  10   1   5       23.43       19.27     55.85 o 
  11   1   5      322.86      333.03     65.07 o 
  12   1   5        2.96      -62.44     62.44 o 
  13   1   5      115.09       24.58     68.98 o 
  14   1   5       93.61       16.34     77.39 o 
 -17   2   5        1.61      -78.63     78.63 o 
 -16   2   5      279.52      245.32     74.45 o 
 -15   2   5       25.65      -24.42     65.13 o 
 -14   2   5       99.44       35.25     62.40 o 
 -13   2   5     1553.34     1688.32     86.84 o 
 -12   2   5     5902.86     5320.62     98.08 o 
 -11   2   5     1281.64     1251.67     46.80 o 
 -10   2   5     2377.39     2231.66     56.86 o 
  -9   2   5     2167.45     2053.86     51.81 o 
  -8   2   5     4032.48     3918.50     71.49 o 
  -7   2   5      230.81       73.63     39.12 o 
  -6   2   5    10416.64    11445.25    312.08 o 
  -5   2   5     7990.37     8621.33    126.13 o 
  -4   2   5     5623.03     5750.63    136.74 o 
  -3   2   5      202.75      136.06     17.14 o 
  -2   2   5    24263.18    27658.01    378.86 o 
  -1   2   5       54.62      170.68     18.48 o 
   0   2   5     7542.12     7618.04    112.59 o 
   1   2   5     9210.79     8256.40    130.99 o 
   2   2   5     1415.10     1468.80     51.52 o 
   3   2   5     5514.17     5661.47     90.28 o 
   4   2   5     9454.89     9493.40    131.03 o 
   5   2   5      450.56      464.13     29.71 o 
   6   2   5     4470.33     4572.23     85.77 o 
   7   2   5      154.88      197.55     30.92 o 
   8   2   5      639.82      651.49     52.79 o 
   9   2   5     2070.77     2036.65     79.90 o 
  10   2   5       34.84       69.17     54.35 o 
  11   2   5      522.32      490.11    102.88 o 
  12   2   5      438.13      483.10     70.67 o 
  13   2   5       58.10       -8.79     70.35 o 
  14   2   5      307.24      304.95    104.63 o 
 -17   3   5        9.71       15.71     76.34 o 
 -16   3   5      368.57      407.36     78.52 o 
 -15   3   5      782.44      835.69     79.99 o 
 -14   3   5      342.05      341.11     64.97 o 
 -13   3   5      435.63      311.12     48.64 o 
 -12   3   5     8669.23     8613.84    137.56 o 
 -11   3   5      600.13      527.77     38.40 o 
 -10   3   5     3861.95     3353.84     71.17 o 
  -9   3   5       32.93       41.30     26.41 o 
  -8   3   5      406.55      370.82     41.97 o 
  -7   3   5    19059.07    19642.07    257.42 o 
  -6   3   5       78.97      119.97     23.39 o 
  -5   3   5     2478.60     3043.31     83.41 o 
  -4   3   5    21520.53    19889.35    279.05 o 
  -3   3   5       17.81       93.44     17.48 o 
  -2   3   5       81.70      207.83     25.47 o 
  -1   3   5    12547.13    12173.50    173.05 o 
   0   3   5      355.85      275.84     18.21 o 
   1   3   5     3749.37     3909.14     75.35 o 
   2   3   5        6.75        6.09     16.86 o 
   3   3   5      870.97      954.06     37.69 o 
   4   3   5     6976.11     6262.43    100.59 o 
   5   3   5       58.25       54.41     26.83 o 
   6   3   5      760.74      632.62     38.25 o 
   7   3   5     4505.60     4212.17    104.86 o 
   8   3   5      332.91      313.39     33.80 o 
   9   3   5     2331.68     2145.17     81.31 o 
  10   3   5       37.30       48.28     51.70 o 
  11   3   5       38.05      -10.48     60.09 o 
  12   3   5     1270.75     1368.70    102.09 o 
  13   3   5       29.88       55.99     71.49 o 
  14   3   5      112.90      105.11     83.81 o 
 -17   4   5      349.21      527.26    147.81 o 
 -16   4   5      227.94       61.19     74.75 o 
 -15   4   5      806.79     1007.19    125.97 o 
 -14   4   5      195.93      266.89     65.01 o 
 -13   4   5     2242.60     2418.46     78.63 o 
 -12   4   5      759.33      777.50     45.11 o 
 -11   4   5      861.85      963.60     50.88 o 
 -10   4   5    15731.68    15512.57    229.36 o 
  -9   4   5       21.34       65.69     27.25 o 
  -8   4   5     8832.25     8622.27    174.32 o 
  -7   4   5    16352.22    15090.20    202.37 o 
  -6   4   5        9.79       52.49     24.80 o 
  -5   4   5    12045.52    12634.82    185.55 o 
  -4   4   5     8902.63     8149.26    124.78 o 
  -3   4   5     5537.60     4674.93     69.99 o 
  -2   4   5    34295.93    39138.15    486.43 o 
  -1   4   5      898.39     1067.19     30.41 o 
   0   4   5    17529.63    17473.18    244.82 o 
   1   4   5    10770.92    10384.02    152.27 o 
   2   4   5      190.40      329.02     45.92 o 
   3   4   5    25302.43    24277.30    338.03 o 
   4   4   5     3682.20     3745.22     69.46 o 
   5   4   5       39.11       25.00     18.63 o 
   6   4   5     5738.88     5180.55    108.12 o 
   7   4   5     1065.79     1108.72     49.37 o 
   8   4   5     4105.22     4059.32    159.53 o 
   9   4   5     1647.47     1531.77    104.27 o 
  10   4   5      286.01      447.71     91.88 o 
  11   4   5      704.19      805.99     86.57 o 
  12   4   5      169.33      156.17     77.04 o 
  13   4   5       21.58      -66.98     81.83 o 
  14   4   5      927.33     1165.08    114.27 o 
 -17   5   5      571.93      533.08    103.35 o 
 -16   5   5      207.70      354.79    127.58 o 
 -15   5   5      236.77      258.75     87.36 o 
 -14   5   5       34.27       79.09     50.58 o 
 -13   5   5        0.62       32.07     49.23 o 
 -12   5   5     1935.56     1978.97     60.67 o 
 -11   5   5      308.09      246.14     40.39 o 
 -10   5   5       41.81       32.51     33.09 o 
  -9   5   5    12625.48    12307.86    191.85 o 
  -8   5   5      251.68      274.91     32.21 o 
  -7   5   5     3850.08     3799.26     98.85 o 
  -6   5   5       24.48       72.00     24.71 o 
  -5   5   5    16743.73    18064.36    258.88 o 
  -4   5   5    16734.44    14750.23    213.25 o 
  -3   5   5     3011.20     3643.22     66.52 o 
  -2   5   5     1110.69     1161.38     28.81 o 
  -1   5   5    14873.42    14203.31    202.03 o 
   0   5   5      125.38      143.27     22.30 o 
   1   5   5    19122.16    19791.61    277.50 o 
   2   5   5      501.55      492.85     26.09 o 
   3   5   5      882.48     1036.44     34.73 o 
   4   5   5     5730.89     5148.16    104.88 o 
   5   5   5     3236.11     3412.57     71.17 o 
   6   5   5     2288.60     2268.75     53.13 o 
   7   5   5     1963.03     1900.38     64.96 o 
   8   5   5      781.02      826.42     79.24 o 
   9   5   5     2904.19     2795.74    111.41 o 
  10   5   5      253.21      241.83     70.10 o 
  11   5   5      722.66      682.69     84.38 o 
  12   5   5     1682.81     1772.10    110.60 o 
  13   5   5       14.44       62.42     82.50 o 
  14   5   5       50.45      -16.78     90.56 o 
 -16   6   5      276.02      272.59     97.21 o 
 -15   6   5      775.53      942.29    125.20 o 
 -14   6   5      467.94      437.18     64.08 o 
 -13   6   5     2889.11     3028.78    101.20 o 
 -12   6   5      962.14     1143.15     71.03 o 
 -11   6   5      130.08       50.58     38.17 o 
 -10   6   5    12587.46    12549.73    199.28 o 
  -9   6   5      106.12       87.77     31.97 o 
  -8   6   5     3336.07     2985.92     82.17 o 
  -7   6   5    12384.18    11307.50    174.64 o 
  -6   6   5      353.13      334.32     28.12 o 
  -5   6   5    26540.52    25527.27    358.93 o 
  -4   6   5     2335.25     2443.98     68.10 o 
  -3   6   5     1223.26     1391.50     42.98 o 
  -2   6   5    21662.46    20831.83    267.14 o 
  -1   6   5      468.32      472.03     24.89 o 
   0   6   5     6810.05     6453.55    102.89 o 
   1   6   5    11666.67    11322.50    167.41 o 
   2   6   5      759.01      803.03     32.18 o 
   3   6   5    20346.99    19276.54    275.15 o 
   4   6   5    13337.75    14966.05    219.00 o 
   5   6   5      483.52      603.51     32.00 o 
   6   6   5    10551.40     9898.77    155.63 o 
   7   6   5      104.17      -21.82     37.39 o 
   8   6   5      459.11      363.61     46.73 o 
   9   6   5      908.73      865.13    105.47 o 
  10   6   5     1211.82      976.59     86.38 o 
  11   6   5     1584.09     1936.73    108.03 o 
  12   6   5       74.45       55.01     88.23 o 
  13   6   5       20.44       43.30     87.02 o 
 -16   7   5     1209.01     1230.66    163.63 o 
 -15   7   5      334.68      204.73    111.64 o 
 -14   7   5       26.15       33.96     60.85 o 
 -13   7   5       19.92       91.47     55.40 o 
 -12   7   5     1122.47     1164.02     70.16 o 
 -11   7   5     1933.05     1947.28     72.27 o 
 -10   7   5      399.10      491.26     43.50 o 
  -9   7   5     1962.97     1797.61     57.53 o 
  -8   7   5     2273.53     2338.63     63.20 o 
  -7   7   5     1143.13     1018.21     41.20 o 
  -6   7   5      105.79      196.03     27.41 o 
  -5   7   5     4693.81     6086.57    110.63 o 
  -4   7   5    12635.02    12458.13    185.30 o 
  -3   7   5     1605.58     2582.56     49.41 o 
  -2   7   5     5208.65     5093.05     79.27 o 
  -1   7   5     7674.10     9020.91    126.26 o 
   0   7   5     6572.04     6626.98    106.34 o 
   1   7   5    11639.91    11398.02    169.93 o 
   2   7   5       13.42        2.34     22.80 o 
   3   7   5      750.50      706.66     33.57 o 
   4   7   5    18756.27    17422.84    253.65 o 
   5   7   5       21.66       32.93     27.64 o 
   6   7   5       25.59       14.42     32.69 o 
   7   7   5     2360.83     2473.34     91.94 o 
   8   7   5      242.63      248.60     46.47 o 
   9   7   5     1389.15     1313.61     91.48 o 
  10   7   5       44.47       47.24     68.32 o 
  11   7   5       73.09       51.79     75.53 o 
  12   7   5      751.49     1025.33    140.48 o 
  13   7   5        6.60      -16.33     94.03 o 
 -16   8   5      993.53      973.99    204.10 o 
 -15   8   5     1836.08     2186.73    267.44 o 
 -14   8   5      262.03      313.97     77.68 o 
 -13   8   5      638.55      803.79     86.61 o 
 -12   8   5       32.22      -49.59     64.16 o 
 -11   8   5      222.06      181.08     43.13 o 
 -10   8   5     5858.32     5964.22    160.77 o 
  -9   8   5      123.96       33.59     34.17 o 
  -8   8   5     2068.97     1959.09     65.91 o 
  -7   8   5     1661.07     1618.37     51.23 o 
  -6   8   5      329.88      538.87     43.94 o 
  -5   8   5    16594.91    15017.24    252.32 o 
  -4   8   5      604.84      965.53     43.32 o 
  -3   8   5     7793.06     7255.94    119.80 o 
  -2   8   5    64936.58    67439.39    836.43 o 
  -1   8   5      450.12      611.15     38.03 o 
   0   8   5     1501.82     1841.55     48.26 o 
   1   8   5     7955.63     7455.50    120.50 o 
   2   8   5    10953.04    13579.59    201.67 o 
   3   8   5     4107.35     3773.63     76.51 o 
   4   8   5       19.28        2.38     28.03 o 
   5   8   5      118.76      146.25     38.09 o 
   6   8   5     2783.23     2696.74     74.49 o 
   7   8   5      682.78      578.56     62.06 o 
   8   8   5      750.29      934.58     59.64 o 
   9   8   5     1281.79     1444.54     70.71 o 
  10   8   5      420.62      456.37     83.51 o 
  11   8   5      897.71      975.89     96.81 o 
  12   8   5      221.81      179.61     88.98 o 
  13   8   5      143.40      151.63     91.61 o 
 -16   9   5      651.97      513.30    140.57 o 
 -15   9   5       30.37      -85.83    114.14 o 
 -14   9   5      429.38      346.39     83.11 o 
 -13   9   5      807.95      676.34     81.72 o 
 -12   9   5       35.63      -36.14     65.57 o 
 -11   9   5     2336.89     2307.20     82.39 o 
 -10   9   5      187.57      161.63     46.93 o 
  -9   9   5     1213.67     1338.70    109.20 o 
  -8   9   5     2393.23     2310.08     82.28 o 
  -7   9   5      876.20      904.40     40.43 o 
  -6   9   5       37.30      105.84     38.41 o 
  -5   9   5      637.36      847.12     73.65 o 
  -4   9   5     4056.83     3931.84     80.27 o 
  -3   9   5     1588.31     1771.23     52.43 o 
  -2   9   5      136.68      271.01     32.74 o 
  -1   9   5    12702.26    13577.59    184.88 o 
   0   9   5     2684.57     2378.55     56.29 o 
   1   9   5     3501.93     3561.60     72.44 o 
   2   9   5       47.19       49.09     26.58 o 
   3   9   5     8149.45     8515.83    138.63 o 
   4   9   5     5231.93     5098.48     95.97 o 
   5   9   5     1636.67     1610.83     67.65 o 
   6   9   5       92.47       65.11     34.44 o 
   7   9   5     1300.68     1386.40     64.92 o 
   8   9   5      324.92      376.16     81.78 o 
   9   9   5     1889.98     2084.57     83.39 o 
  10   9   5        4.21       -9.17     73.89 o 
  11   9   5      160.45      280.92     93.87 o 
  12   9   5      569.39      820.18    172.58 o 
  13   9   5       31.36       10.70     94.02 o 
 -15  10   5       94.74      151.28    121.62 o 
 -14  10   5      349.58      235.73     82.43 o 
 -13  10   5     2103.75     2063.23    111.22 o 
 -12  10   5      227.13      169.50     83.91 o 
 -11  10   5      126.03       94.23     52.83 o 
 -10  10   5      104.86      144.62     51.00 o 
  -9  10   5     4093.83     3869.57    108.00 o 
  -8  10   5        3.94        0.46     61.46 o 
  -7  10   5       36.71       48.49     50.00 o 
  -6  10   5      214.20      227.14     51.35 o 
  -5  10   5     3710.26     3374.96     89.66 o 
  -4  10   5      505.26      843.26     41.23 o 
  -3  10   5     3774.42     3439.31     76.18 o 
  -2  10   5      598.46      443.28     34.06 o 
  -1  10   5     1816.18     1924.68     47.75 o 
   0  10   5      745.18     1280.30     40.22 o 
   1  10   5      141.61      127.70     28.51 o 
   2  10   5     3834.75     3579.45     75.80 o 
   3  10   5     3593.34     3312.38     74.39 o 
   4  10   5     1973.30     2175.79     62.81 o 
   5  10   5     1828.75     1715.43     57.49 o 
   6  10   5      125.62      202.94     38.38 o 
   7  10   5     1191.06     1107.92     63.95 o 
   8  10   5       11.46      111.12     50.02 o 
   9  10   5      164.52      145.48     65.01 o 
  10  10   5      991.97      966.99     93.13 o 
  11  10   5        2.38       11.81     82.65 o 
  12  10   5      237.40       86.10    116.87 o 
 -15  11   5       17.28       16.74    123.00 o 
 -14  11   5      441.56      365.24     89.21 o 
 -13  11   5      697.04      928.94     90.62 o 
 -12  11   5        8.71       85.34     74.02 o 
 -11  11   5     2363.99     2277.05    128.51 o 
 -10  11   5     1648.48     1699.72     87.43 o 
  -9  11   5        0.16       81.68     48.92 o 
  -8  11   5     3364.62     2993.65     95.37 o 
  -7  11   5     2108.06     2234.94     81.37 o 
  -6  11   5      738.15      834.72     68.06 o 
  -5  11   5     2326.96     2265.10     76.48 o 
  -4  11   5      964.34     1125.81     47.33 o 
  -3  11   5     5819.57     5975.47    110.38 o 
  -2  11   5       49.07       76.15     31.09 o 
  -1  11   5      916.27     1003.38     42.04 o 
   0  11   5     3401.55     2961.48     63.25 o 
   1  11   5        9.07       27.06     33.89 o 
   2  11   5      532.19      570.17     37.81 o 
   3  11   5      425.58      569.38     39.91 o 
   4  11   5     1630.23     1735.50     57.60 o 
   5  11   5     2339.21     2108.82     73.96 o 
   6  11   5       99.61       62.75     47.19 o 
   7  11   5       11.66       -7.17     59.43 o 
   8  11   5     1880.02     1824.27    123.43 o 
   9  11   5      361.55      423.52     65.52 o 
  10  11   5       51.77      159.06    105.56 o 
  11  11   5       63.36      -18.15    110.71 o 
  12  11   5      430.74      360.40    128.44 o 
 -14  12   5      517.68      689.42     97.83 o 
 -13  12   5        8.87      -80.77     80.77 o 
 -12  12   5      793.72      826.80     90.59 o 
 -11  12   5      263.85      212.02     61.29 o 
 -10  12   5       70.86       64.79     56.11 o 
  -9  12   5       57.29       24.01     52.63 o 
  -8  12   5      126.93      159.16     52.86 o 
  -7  12   5        5.79       29.06     46.18 o 
  -6  12   5     7481.14     7366.69    153.28 o 
  -5  12   5       95.83      141.72     38.60 o 
  -4  12   5     3540.58     3871.96     87.31 o 
  -3  12   5     1184.23      999.48     64.76 o 
  -2  12   5     1118.26     1085.86     48.39 o 
  -1  12   5     4983.42     4949.56     99.29 o 
   0  12   5      310.68      380.81     32.92 o 
   1  12   5      445.37      438.70     37.24 o 
   2  12   5     4746.14     4483.57     91.15 o 
   3  12   5       30.40       -4.73     34.16 o 
   4  12   5     1201.64     1498.13     56.65 o 
   5  12   5     4881.86     4387.54    132.06 o 
   6  12   5      795.52      996.38     63.52 o 
   7  12   5     2058.86     2028.74     98.71 o 
   8  12   5     1864.82     1636.10    118.55 o 
   9  12   5      303.02      189.37     72.84 o 
  10  12   5     2161.59     2333.19    161.68 o 
  11  12   5       56.33      -15.32    156.60 o 
 -14  13   5      271.33      349.49     94.34 o 
 -13  13   5       32.91       16.49     84.90 o 
 -12  13   5       72.50      138.00     81.52 o 
 -11  13   5      211.99      203.43     64.48 o 
 -10  13   5      279.02      199.72     60.71 o 
  -9  13   5     2520.39     2272.32     90.21 o 
  -8  13   5     5180.74     4762.84    135.58 o 
  -7  13   5      794.05      739.86     62.42 o 
  -6  13   5     2158.76     1909.48     66.19 o 
  -5  13   5     3945.27     3944.63     93.82 o 
  -4  13   5      195.35      204.19     39.54 o 
  -3  13   5     1841.19     1709.56     61.07 o 
  -2  13   5      366.08      378.50     59.63 o 
  -1  13   5       20.51      143.92     39.36 o 
   0  13   5     1914.43     1807.61     75.19 o 
   1  13   5      158.57      129.77     33.46 o 
   2  13   5      174.73      197.14     37.94 o 
   3  13   5     1002.48      972.57     49.84 o 
   4  13   5        0.15       -1.05     39.97 o 
   5  13   5     1226.62     1251.71    104.43 o 
   6  13   5      775.63      895.95     78.40 o 
   7  13   5      539.85      511.15     75.01 o 
   8  13   5       13.75      -16.62     70.07 o 
   9  13   5      972.99     1051.62     92.67 o 
  10  13   5        7.33      -69.40    106.91 o 
  11  13   5       92.57      -22.20    120.66 o 
 -13  14   5      322.93      367.48    140.53 o 
 -12  14   5      339.01      518.37     97.62 o 
 -11  14   5      851.98     1100.17    124.72 o 
 -10  14   5      511.02      511.71     68.25 o 
  -9  14   5      173.54      134.80     75.68 o 
  -8  14   5     2771.32     2735.71     97.16 o 
  -7  14   5      143.28      170.89     54.70 o 
  -6  14   5     1407.99     1701.33     66.43 o 
  -5  14   5      421.04      335.75     47.91 o 
  -4  14   5     1761.91     1829.69     66.66 o 
  -3  14   5      212.65      243.05     43.58 o 
  -2  14   5     1441.11     1293.58     70.59 o 
  -1  14   5     3124.53     2880.42     80.42 o 
   0  14   5     2225.96     2223.90     69.77 o 
   1  14   5      385.00      392.14     45.31 o 
   2  14   5     2673.08     2630.39     77.25 o 
   3  14   5     2682.56     2380.48     86.31 o 
   4  14   5     1589.78     1395.35     69.44 o 
   5  14   5     1128.90     1195.02     83.30 o 
   6  14   5     1039.24     1012.09     86.99 o 
   7  14   5      930.88      913.43     88.79 o 
   8  14   5      481.02      646.18     88.15 o 
   9  14   5      518.61      401.93     83.26 o 
  10  14   5       27.55      146.29    160.11 o 
 -12  15   5      405.91      404.55    112.01 o 
 -11  15   5      136.39      247.52     87.47 o 
 -10  15   5      324.02      368.40     69.67 o 
  -9  15   5     1664.40     1744.95     86.92 o 
  -8  15   5      165.39      167.26     53.96 o 
  -7  15   5      578.12      529.49     55.24 o 
  -6  15   5     1765.18     1657.38    117.88 o 
  -5  15   5      183.99      245.49     48.16 o 
  -4  15   5     1025.57      969.67     57.77 o 
  -3  15   5      428.60      402.46     66.29 o 
  -2  15   5      804.61      746.51     52.07 o 
  -1  15   5      239.10      387.77     47.70 o 
   0  15   5      196.71      194.15     55.00 o 
   1  15   5      580.72      752.21     82.28 o 
   2  15   5      143.36      182.02     55.15 o 
   3  15   5     1090.57      938.66     76.35 o 
   4  15   5      291.60      332.33     67.49 o 
   5  15   5      242.90      308.42     62.33 o 
   6  15   5       67.91       35.65     73.35 o 
   7  15   5       49.37       60.33     74.08 o 
   8  15   5      119.40       79.71     80.59 o 
   9  15   5       10.85      111.01     80.45 o 
 -11  16   5      223.28      194.27     89.96 o 
 -10  16   5       17.33      -35.62     76.57 o 
  -9  16   5      649.42      727.07     77.34 o 
  -8  16   5        8.82       -0.08     54.17 o 
  -7  16   5      287.82      299.48     56.89 o 
  -6  16   5      272.75      292.70     53.87 o 
  -5  16   5      754.94      772.58     70.57 o 
  -4  16   5     1530.19     1381.16     94.48 o 
  -3  16   5        7.52      -15.04     45.30 o 
  -2  16   5     2764.61     2930.61    101.51 o 
  -1  16   5      275.78      216.14     68.06 o 
   0  16   5      509.27      516.33     64.97 o 
   1  16   5      804.81      815.99     68.45 o 
   2  16   5      212.26      420.90     63.92 o 
   3  16   5     2121.34     2130.53     90.39 o 
   4  16   5      249.25      172.46     70.14 o 
   5  16   5       87.22       66.53     68.05 o 
   6  16   5      764.51      869.51    135.48 o 
   7  16   5       27.15      -49.67     94.36 o 
   8  16   5      130.16      195.33     85.81 o 
 -10  17   5       57.15       54.63     71.13 o 
  -9  17   5      133.13       62.10     69.02 o 
  -8  17   5     1057.29     1209.79     84.13 o 
  -7  17   5       25.50        0.19     55.22 o 
  -6  17   5        1.93       -3.68     53.83 o 
  -5  17   5      337.91      308.56     67.47 o 
  -4  17   5      466.21      699.69    140.52 o 
  -3  17   5       16.76       44.16     60.67 o 
  -2  17   5       11.01      -58.42     58.42 o 
  -1  17   5     1770.07     1718.09    104.12 o 
   0  17   5      204.35      127.43     63.55 o 
   1  17   5     3166.30     3052.11    135.62 o 
   2  17   5       25.22      -44.39     72.63 o 
   3  17   5      232.08      199.73     64.22 o 
   4  17   5     1204.96     1508.32    100.18 o 
   5  17   5     1045.43      968.71     90.69 o 
   6  17   5      256.14      471.91    109.92 o 
   7  17   5       46.04       94.28    112.61 o 
  -9  18   5       65.81      -84.75     95.49 o 
  -8  18   5       74.55       15.99     81.74 o 
  -7  18   5      616.96      667.42     92.07 o 
  -6  18   5      635.50      684.76    104.12 o 
  -5  18   5      874.72      984.03     79.57 o 
  -4  18   5      498.73      665.68     73.38 o 
  -3  18   5      102.33       63.55     65.20 o 
  -2  18   5     1372.16     1559.09    102.30 o 
  -1  18   5      432.15      396.35     71.54 o 
   0  18   5      462.89      561.52     71.90 o 
   1  18   5      262.79      315.31     83.30 o 
   2  18   5      133.31      251.49     67.85 o 
   3  18   5      312.10      414.75     72.85 o 
   4  18   5        1.28      -56.57     66.09 o 
   5  18   5      352.58      128.60     89.80 o 
   6  18   5       18.08       83.04    110.54 o 
  -7  19   5      298.48      346.46     93.18 o 
  -6  19   5      219.27      111.84     86.31 o 
  -5  19   5      378.60      446.24     77.93 o 
  -4  19   5      560.08      611.14     77.71 o 
  -3  19   5      704.50      761.50     80.64 o 
  -2  19   5      146.53      182.10     72.38 o 
  -1  19   5      849.96     1019.50     83.70 o 
   0  19   5     1119.35     1044.71     86.09 o 
   1  19   5      223.90      246.86     74.67 o 
   2  19   5       13.16      -24.05     85.67 o 
   3  19   5      151.52       65.04     71.43 o 
   4  19   5      758.91      796.18    106.66 o 
  -5  20   5       14.61      -16.83     88.87 o 
  -4  20   5      164.69      196.93    133.51 o 
  -3  20   5      604.93      749.45     84.97 o 
  -2  20   5      440.05      247.10     77.93 o 
  -1  20   5     1301.16     1409.89     96.36 o 
   0  20   5      386.42      321.24    112.47 o 
   1  20   5       30.77      -17.07     73.46 o 
   2  20   5     3160.05     3288.39    126.37 o 
 -17   0   6      134.75      240.23    111.64 o 
 -16   0   6     1893.09     1533.40    132.27 o 
 -15   0   6     3813.16     3434.94    170.67 o 
 -14   0   6      396.48      437.68     87.05 o 
 -13   0   6     3026.07     3043.76    122.80 o 
 -12   0   6      531.27      433.68     54.68 o 
 -11   0   6      683.91      766.88     57.13 o 
 -10   0   6    17682.66    17557.06    337.49 o 
  -9   0   6      138.81      142.64     52.42 o 
  -8   0   6     3557.71     4033.57    149.48 o 
  -7   0   6     8640.29     8058.83    258.86 o 
  -6   0   6      808.76      844.37    100.32 o 
  -5   0   6    27024.11    27365.16    603.23 o 
  -4   0   6     2936.51     3311.02     75.94 o 
  -3   0   6      660.74      382.41     31.25 o 
  -2   0   6    36511.32    38860.37    833.31 o 
  -1   0   6      486.39      344.91     32.06 o 
   0   0   6    19906.31    20482.52    448.89 o 
   1   0   6    32753.82    30402.54    654.20 o 
   2   0   6     3486.83     3051.24     73.89 o 
   3   0   6    13847.61    13310.43    249.27 o 
   4   0   6     6107.15     5534.55    207.99 o 
   5   0   6       97.28      129.40     24.50 o 
   6   0   6     8912.63     7979.64    218.97 o 
   7   0   6      457.03      355.42     91.49 o 
   8   0   6     1052.76     1047.90     87.09 o 
   9   0   6     4210.47     3999.64    241.05 o 
  10   0   6      819.77      937.34     95.78 o 
  11   0   6      734.69      737.53    103.81 o 
  12   0   6      180.33      289.36    228.74 o 
  13   0   6       19.59       40.70    103.24 o 
  14   0   6      100.71      -29.79    111.89 o 
 -17   1   6      211.56      356.95     80.86 o 
 -16   1   6       28.39       16.15     68.77 o 
 -15   1   6     1254.86     1234.79     80.47 o 
 -14   1   6        4.02      -22.86     58.42 o 
 -13   1   6       12.19      114.55     38.31 o 
 -12   1   6      107.75      131.50     40.17 o 
 -11   1   6        6.06       34.62     31.47 o 
 -10   1   6      112.08       60.49     28.86 o 
  -9   1   6    10972.83    10857.24    155.24 o 
  -8   1   6     6673.14     6812.94    105.09 o 
  -7   1   6     9053.73     9701.72    193.31 o 
  -6   1   6      372.71      415.31     32.01 o 
  -5   1   6     3408.88     3419.33     86.29 o 
  -4   1   6    33433.62    31253.39    434.78 o 
  -3   1   6     5136.10     6394.80     98.43 o 
  -2   1   6      413.11      345.58     25.90 o 
  -1   1   6    44474.76    44450.87    671.00 o 
   0   1   6       55.61       32.19     15.97 o 
   1   1   6    13154.40    13445.90    191.83 o 
   2   1   6     1341.52     1398.28     34.14 o 
   3   1   6     2065.95     2097.99     60.33 o 
   4   1   6    23928.56    22108.22    284.82 o 
   5   1   6     2275.59     2534.05     59.82 o 
   6   1   6       32.78       63.89     25.41 o 
   7   1   6    10538.10     9968.62    189.57 o 
   8   1   6       36.34       57.08     45.70 o 
   9   1   6     1796.18     1618.13     76.52 o 
  10   1   6      776.05      745.35     92.44 o 
  11   1   6      392.16      253.37     65.03 o 
  12   1   6     1840.04     1978.85     98.08 o 
  13   1   6        0.67      -72.11     72.11 o 
  14   1   6       87.07      195.26     83.01 o 
 -17   2   6        7.53       35.79     76.28 o 
 -16   2   6      228.49      104.86     81.69 o 
 -15   2   6     2786.93     3176.75    121.13 o 
 -14   2   6        2.13      -34.15     55.54 o 
 -13   2   6     3546.13     3241.70    112.79 o 
 -12   2   6      135.02      191.61     37.08 o 
 -11   2   6      198.19      164.75     32.56 o 
 -10   2   6     2025.31     1932.16     55.57 o 
  -9   2   6        3.64      -32.00     32.00 o 
  -8   2   6      308.78      311.33     30.18 o 
  -7   2   6    11822.61    11608.33    289.57 o 
  -6   2   6       16.12       48.58     20.27 o 
  -5   2   6    11746.84    12257.97    241.23 o 
  -4   2   6    12400.07    12155.85    181.68 o 
  -3   2   6       10.46       39.83     16.43 o 
  -2   2   6    37625.57    39659.02    602.01 o 
  -1   2   6      544.00      527.64     21.02 o 
   0   2   6     5540.80     5717.86     89.57 o 
   1   2   6    10879.98    10734.41    156.25 o 
   2   2   6     5000.24     5359.29     87.06 o 
   3   2   6    17037.04    15944.57    228.05 o 
   4   2   6     1186.46     1138.84     49.75 o 
   5   2   6      373.11      344.69     29.32 o 
   6   2   6     8818.29     8772.86    186.16 o 
   7   2   6      147.51      165.37     32.51 o 
   8   2   6        6.29      -16.68     45.70 o 
   9   2   6     3094.26     3062.20    105.14 o 
  10   2   6       80.46      -14.48     54.50 o 
  11   2   6     2577.93     2625.11    101.35 o 
  12   2   6      386.52      371.96     82.08 o 
  13   2   6       26.33       28.40     73.42 o 
  14   2   6      265.44      467.96     86.97 o 
 -17   3   6      752.40      786.74     90.89 o 
 -16   3   6     1881.01     1814.30    175.74 o 
 -15   3   6      261.76      168.28     66.82 o 
 -14   3   6      113.88       99.92     48.39 o 
 -13   3   6       74.48       31.16     38.06 o 
 -12   3   6     3753.52     4046.89    109.38 o 
 -11   3   6     1113.21     1133.47     45.70 o 
 -10   3   6      107.41      137.41     30.75 o 
  -9   3   6     1095.48     1259.95     42.15 o 
  -8   3   6     2996.05     2775.47     58.80 o 
  -7   3   6       37.35       60.58     22.78 o 
  -6   3   6        8.00       -5.89     19.90 o 
  -5   3   6      331.61      497.76     27.84 o 
  -4   3   6    11871.43    11436.79    168.01 o 
  -3   3   6      640.34     1021.46     31.09 o 
  -2   3   6      626.50      559.61     20.57 o 
  -1   3   6    30361.61    30526.43    418.18 o 
   0   3   6     3431.06     3148.31     57.09 o 
   1   3   6     5926.43     5309.38     90.52 o 
   2   3   6     1862.92     1635.34     42.07 o 
   3   3   6      118.44      233.58     22.63 o 
   4   3   6     4109.86     3819.16     70.83 o 
   5   3   6      302.76      320.92     33.56 o 
   6   3   6      420.73      408.21     49.27 o 
   7   3   6      263.26      283.89     34.20 o 
   8   3   6       46.03       60.29     48.32 o 
   9   3   6     3570.58     3749.65    108.94 o 
  10   3   6      141.77      141.44     58.92 o 
  11   3   6      126.90       89.49     63.16 o 
  12   3   6      928.45     1208.66     99.05 o 
  13   3   6       78.45      -56.88     81.33 o 
  14   3   6        8.86      -23.37    169.74 o 
 -17   4   6       22.98       30.62     79.00 o 
 -16   4   6        4.10       72.39     71.16 o 
 -15   4   6       18.86      115.26     66.78 o 
 -14   4   6       74.93       31.46     49.20 o 
 -13   4   6      334.71      293.43     49.32 o 
 -12   4   6       88.85       12.58     34.99 o 
 -11   4   6      575.18      538.83     39.64 o 
 -10   4   6     1473.99     1552.07     48.74 o 
  -9   4   6      495.03      497.90     49.57 o 
  -8   4   6     1829.32     1990.19     55.11 o 
  -7   4   6    10505.46    10438.49    162.74 o 
  -6   4   6    13881.64    15101.58    221.36 o 
  -5   4   6     4896.90     4481.91     80.89 o 
  -4   4   6     1082.61     1286.44     71.64 o 
  -3   4   6     3654.69     3268.14     68.37 o 
  -2   4   6     9759.15     9134.46    124.11 o 
  -1   4   6       65.62       81.41     18.11 o 
   0   4   6      639.74      849.46     28.52 o 
   1   4   6     1555.99     1544.48     57.40 o 
   2   4   6       18.34       62.39     21.43 o 
   3   4   6     3574.59     3337.46     65.07 o 
   4   4   6      103.38       95.77     21.46 o 
   5   4   6     1938.51     1903.07     60.44 o 
   6   4   6     2518.46     2388.54     70.65 o 
   7   4   6        4.69      -23.62     34.86 o 
   8   4   6      698.37      689.67     68.38 o 
   9   4   6     1534.03     1386.82     87.17 o 
  10   4   6      267.80      145.93     69.02 o 
  11   4   6      811.37      906.73     89.87 o 
  12   4   6       50.00        0.68     78.43 o 
  13   4   6      141.00      -20.77     86.42 o 
 -17   5   6      105.57      163.40     98.82 o 
 -16   5   6      753.74      590.58     97.69 o 
 -15   5   6       10.33       25.34     66.56 o 
 -14   5   6      326.48      301.59     69.57 o 
 -13   5   6      959.06      849.85     86.74 o 
 -12   5   6        8.72       16.27     38.14 o 
 -11   5   6     3832.00     3829.56     81.77 o 
 -10   5   6      723.20      737.11     43.66 o 
  -9   5   6     1385.46     1602.73     54.57 o 
  -8   5   6     1072.54      847.05     40.20 o 
  -7   5   6       91.71       69.75     26.60 o 
  -6   5   6      182.28      233.92     27.80 o 
  -5   5   6     8397.22     9936.83    152.76 o 
  -4   5   6       78.14      134.52     22.90 o 
  -3   5   6     2796.49     3285.56     56.17 o 
  -2   5   6       26.63       27.41     16.37 o 
  -1   5   6       91.97      179.40     20.59 o 
   0   5   6     2018.49     1843.36     44.23 o 
   1   5   6       39.65      223.23     23.07 o 
   2   5   6       46.45       40.99     21.43 o 
   3   5   6     7907.54     7599.56    121.06 o 
   4   5   6     3696.13     3628.34     71.20 o 
   5   5   6        3.87       -9.19     22.67 o 
   6   5   6      333.21      261.85     37.35 o 
   7   5   6     4585.33     4676.02    116.31 o 
   8   5   6      573.55      666.27     66.54 o 
   9   5   6     1091.49     1285.48    101.44 o 
  10   5   6       46.79      114.87     70.05 o 
  11   5   6       47.46       53.09     75.61 o 
  12   5   6      433.96      645.13     94.08 o 
  13   5   6        9.91       53.32     85.76 o 
 -17   6   6      440.43      435.96    130.13 o 
 -16   6   6      375.54      434.34     96.77 o 
 -15   6   6      182.18      207.35     84.27 o 
 -14   6   6      867.34      901.81     72.61 o 
 -13   6   6       64.25       95.85     54.01 o 
 -12   6   6      859.40      732.81     52.04 o 
 -11   6   6      572.68      662.42     47.83 o 
 -10   6   6        7.31       49.33     58.77 o 
  -9   6   6     1195.69     1232.56     49.28 o 
  -8   6   6      702.62      689.71     56.65 o 
  -7   6   6      775.72      719.41     37.44 o 
  -6   6   6      121.24       93.92     26.36 o 
  -5   6   6     2869.62     2833.40    105.63 o 
  -4   6   6     5473.21     6085.96     90.93 o 
  -3   6   6      871.13      642.12     34.87 o 
  -2   6   6     8997.03    13329.01    184.80 o 
  -1   6   6     2299.89     2325.20     50.64 o 
   0   6   6     4074.69     4122.31     82.19 o 
   1   6   6        7.39       -4.97     21.22 o 
   2   6   6       72.09      113.96     24.18 o 
   3   6   6     1226.50     1249.34     48.91 o 
   4   6   6      137.41      188.91     26.29 o 
   5   6   6      583.43      596.43     39.10 o 
   6   6   6      493.61      535.70     51.81 o 
   7   6   6      321.85      260.92     42.00 o 
   8   6   6      129.58      150.16     44.36 o 
   9   6   6       14.66      -31.08     62.72 o 
  10   6   6     2958.29     3026.34    184.14 o 
  11   6   6      517.20      603.93     87.41 o 
  12   6   6      797.03      727.42     97.83 o 
  13   6   6        6.01      -85.79     85.79 o 
 -16   7   6      656.55      706.35    202.34 o 
 -15   7   6      117.98      116.81    107.19 o 
 -14   7   6      145.25       78.41     60.67 o 
 -13   7   6       99.40       -9.22     53.68 o 
 -12   7   6      357.91      339.32     46.65 o 
 -11   7   6      201.68      267.47     43.48 o 
 -10   7   6      252.80      231.28     39.98 o 
  -9   7   6      164.83      165.42     41.88 o 
  -8   7   6     1642.37     1425.51     50.38 o 
  -7   7   6     2107.94     2314.38     61.32 o 
  -6   7   6     2048.00     2221.34     57.13 o 
  -5   7   6     1260.55     1506.23     61.24 o 
  -4   7   6     1353.45     1219.99     42.23 o 
  -3   7   6    16341.56    19426.95    277.13 o 
  -2   7   6      454.76      484.61     37.09 o 
  -1   7   6    17566.26    19086.46    271.28 o 
   0   7   6     2411.19     2564.66     56.27 o 
   1   7   6      778.45      998.38     37.05 o 
   2   7   6     1313.13     1240.70     43.79 o 
   3   7   6      246.17      301.70     28.67 o 
   4   7   6       56.02       39.39     26.10 o 
   5   7   6      138.68      100.17     28.79 o 
   6   7   6      500.31      598.31     47.85 o 
   7   7   6        2.47        9.06     40.43 o 
   8   7   6       12.85       22.49     43.37 o 
   9   7   6      454.08      509.42     75.73 o 
  10   7   6      187.63      265.77    118.21 o 
  11   7   6      161.39      154.37     82.30 o 
  12   7   6      134.28      253.25     85.54 o 
  13   7   6       60.48      151.93     95.36 o 
 -16   8   6      581.45      418.15    127.70 o 
 -15   8   6      434.63      516.51    133.72 o 
 -14   8   6      868.54     1015.48     90.86 o 
 -13   8   6     1660.64     1832.25    101.66 o 
 -12   8   6     1588.84     1608.47     75.50 o 
 -11   8   6     1125.17     1128.07     57.30 o 
 -10   8   6     2557.15     2589.28    117.82 o 
  -9   8   6     1157.09     1121.66     50.16 o 
  -8   8   6     3026.97     3086.80    118.53 o 
  -7   8   6     3814.54     3677.91     79.91 o 
  -6   8   6     5838.17     6187.08    108.23 o 
  -5   8   6     4250.76     4252.04     94.42 o 
  -4   8   6     1754.14     1920.87     54.03 o 
  -3   8   6     2466.83     2178.06     56.31 o 
  -2   8   6     1340.46     1332.55     37.52 o 
  -1   8   6      620.66      646.48     29.12 o 
   0   8   6     9894.45    11323.00    171.17 o 
   1   8   6     2605.71     2294.20     65.08 o 
   2   8   6     9288.29     9369.03    147.54 o 
   3   8   6     2748.12     2665.75    121.57 o 
   4   8   6     1928.53     2039.03     57.47 o 
   5   8   6      845.96      693.34     39.01 o 
   6   8   6     3342.56     3095.83     90.38 o 
   7   8   6      599.99      651.59     54.58 o 
   8   8   6     1875.50     2022.81     87.36 o 
   9   8   6      826.61      745.57     80.90 o 
  10   8   6      955.82      928.28     90.81 o 
  11   8   6      298.88      291.07    115.53 o 
  12   8   6      891.50      849.96    113.25 o 
 -16   9   6       38.58       25.61    371.26 o 
 -15   9   6       22.57      -40.89     78.22 o 
 -14   9   6     1346.76     1303.50    116.61 o 
 -13   9   6       27.04      -38.47     69.51 o 
 -12   9   6     1597.29     1416.37     82.80 o 
 -11   9   6       13.46        8.88     49.77 o 
 -10   9   6      168.18      213.98     50.16 o 
  -9   9   6     3090.99     2939.21     92.17 o 
  -8   9   6       14.49       -8.24     40.25 o 
  -7   9   6     4631.99     4792.97    112.20 o 
  -6   9   6     2733.72     2622.57     61.45 o 
  -5   9   6      116.75      111.10     30.65 o 
  -4   9   6     3773.71     3351.71    103.30 o 
  -3   9   6     1515.46     1943.50     55.73 o 
  -2   9   6     1351.53     1477.33     45.80 o 
  -1   9   6     7623.87     8643.75    126.59 o 
   0   9   6      569.67      494.58     31.88 o 
   1   9   6    12382.34    12446.69    188.81 o 
   2   9   6       31.84       51.26     27.56 o 
   3   9   6      955.97     1203.33     45.95 o 
   4   9   6     5848.23     5632.40    104.80 o 
   5   9   6       26.47       23.80     32.34 o 
   6   9   6       12.26      -39.73     42.38 o 
   7   9   6      474.97      465.93     54.29 o 
   8   9   6       14.30       42.00     49.70 o 
   9   9   6      464.93      451.13     77.37 o 
  10   9   6       20.93       15.66     75.86 o 
  11   9   6       25.93       14.55     94.45 o 
  12   9   6       37.33        2.67     87.63 o 
 -15  10   6      503.56      755.23     99.31 o 
 -14  10   6      554.41      632.57     90.36 o 
 -13  10   6      458.83      544.60     88.55 o 
 -12  10   6     1499.63     1537.03     80.32 o 
 -11  10   6      239.64      238.37     60.71 o 
 -10  10   6     5785.12     5650.30    134.73 o 
  -9  10   6      394.58      442.48     53.77 o 
  -8  10   6       63.81       59.82     45.41 o 
  -7  10   6     1605.11     1481.20     63.72 o 
  -6  10   6     2257.24     2186.87     75.02 o 
  -5  10   6     7602.87     7458.27    129.78 o 
  -4  10   6     8448.62     8665.50    144.56 o 
  -3  10   6      314.74      284.38     33.35 o 
  -2  10   6    13858.83    13438.04    184.71 o 
  -1  10   6      671.11      727.07     33.79 o 
   0  10   6      891.16      891.58     38.74 o 
   1  10   6     7180.44     6732.64    116.37 o 
   2  10   6     1925.06     2250.84     61.05 o 
   3  10   6     3189.21     2871.27     70.76 o 
   4  10   6     2555.97     2686.33     70.97 o 
   5  10   6       90.35       48.42     37.00 o 
   6  10   6     4816.97     4512.07    112.59 o 
   7  10   6      384.90      437.33     56.54 o 
   8  10   6     1505.80     1476.85     76.24 o 
   9  10   6     1011.02      910.64     88.98 o 
  10  10   6      105.08       23.94     79.12 o 
  11  10   6       36.42      136.54     83.86 o 
  12  10   6      630.20      731.39    151.32 o 
 -15  11   6        6.31       39.23     87.42 o 
 -14  11   6      304.12      252.78     87.51 o 
 -13  11   6       73.23       -5.95     77.53 o 
 -12  11   6     2546.01     2609.88    186.34 o 
 -11  11   6      110.58       89.59     65.99 o 
 -10  11   6      841.28      821.51     65.72 o 
  -9  11   6     2523.54     2553.07    115.30 o 
  -8  11   6      186.39       78.26     48.66 o 
  -7  11   6      998.03     1025.74     60.56 o 
  -6  11   6       80.60       43.86     36.37 o 
  -5  11   6      415.79      406.71     41.73 o 
  -4  11   6     4100.17     3723.33     84.76 o 
  -3  11   6      812.06     1405.61     63.85 o 
  -2  11   6      578.31      657.88     33.60 o 
  -1  11   6     6793.81     6649.16    106.69 o 
   0  11   6      669.30      718.51     36.29 o 
   1  11   6     4400.58     4329.85     88.49 o 
   2  11   6     1522.85     1627.63     54.00 o 
   3  11   6       40.50       36.50     33.43 o 
   4  11   6     3754.65     3755.75     85.81 o 
   5  11   6      887.45      896.32     49.69 o 
   6  11   6       26.88       51.08     48.35 o 
   7  11   6      254.78      446.11     59.47 o 
   8  11   6       40.10       63.10     55.75 o 
   9  11   6      101.49      218.00     97.47 o 
  10  11   6      334.54      481.93    116.87 o 
  11  11   6       27.00       31.67    111.97 o 
 -14  12   6        1.00       -9.12     85.23 o 
 -13  12   6       27.78       35.72     80.58 o 
 -12  12   6      265.52      430.90     84.90 o 
 -11  12   6      825.43      609.04     96.00 o 
 -10  12   6     7472.93     7143.79    161.45 o 
  -9  12   6       77.96       83.45     53.17 o 
  -8  12   6     3356.54     3626.92    113.27 o 
  -7  12   6     3259.21     3181.73     98.59 o 
  -6  12   6      598.87      652.87     48.66 o 
  -5  12   6     3782.89     3256.11     82.20 o 
  -4  12   6      408.67      617.61     43.34 o 
  -3  12   6     1152.45     1028.47     59.56 o 
  -2  12   6     3032.40     2691.06     73.25 o 
  -1  12   6      687.01      801.59     58.14 o 
   0  12   6       43.07      201.85     32.44 o 
   1  12   6     2269.28     2060.58     63.85 o 
   2  12   6      304.04      442.19     40.98 o 
   3  12   6     3449.53     3218.72     80.47 o 
   4  12   6      956.07      867.45     92.37 o 
   5  12   6      455.31      454.30     46.02 o 
   6  12   6     2388.35     2617.81     97.52 o 
   7  12   6      641.98      416.56     62.32 o 
   8  12   6        0.77       93.47     70.00 o 
   9  12   6      152.25      311.11    128.90 o 
  10  12   6       36.69       12.37    154.84 o 
  11  12   6      621.09      613.62    344.86 o 
 -14  13   6       87.95       93.50     90.59 o 
 -13  13   6      375.87      279.32     90.44 o 
 -12  13   6     1368.07     1787.32    189.19 o 
 -11  13   6      894.51      989.14     75.82 o 
 -10  13   6      114.69      157.36     59.89 o 
  -9  13   6     2116.67     2400.31     91.65 o 
  -8  13   6     1413.97     1242.79     72.39 o 
  -7  13   6     1344.61     1298.27     60.82 o 
  -6  13   6      513.07      360.59     47.84 o 
  -5  13   6      136.38      167.80     43.65 o 
  -4  13   6     3531.88     3559.93     87.44 o 
  -3  13   6     2283.63     2451.18     73.06 o 
  -2  13   6       13.60       41.97     38.21 o 
  -1  13   6     3137.92     3123.57     83.13 o 
   0  13   6     1899.30     1885.06     64.13 o 
   1  13   6      219.05      296.14     37.84 o 
   2  13   6      353.15      387.83     42.63 o 
   3  13   6     2519.55     2600.41     75.65 o 
   4  13   6     2811.23     2860.28     80.03 o 
   5  13   6      834.27      533.06     50.34 o 
   6  13   6      324.56      306.80     70.86 o 
   7  13   6     1990.06     2200.07    127.57 o 
   8  13   6      404.00      449.49    112.58 o 
   9  13   6     1313.84     1468.85    191.94 o 
  10  13   6       29.11     -223.46    223.46 o 
 -13  14   6     1114.10     1327.66    113.34 o 
 -12  14   6      489.09      825.16    169.61 o 
 -11  14   6      561.12      557.64     87.89 o 
 -10  14   6     3039.11     2953.35    106.60 o 
  -9  14   6      682.30      671.29     70.26 o 
  -8  14   6      131.71      200.00     52.64 o 
  -7  14   6      768.16      743.98     56.35 o 
  -6  14   6      673.64      625.77     53.22 o 
  -5  14   6     1355.09     1302.75     61.07 o 
  -4  14   6      222.92      190.87     45.13 o 
  -3  14   6     2244.36     2042.41     68.68 o 
  -2  14   6     4356.92     4424.73    139.22 o 
  -1  14   6      594.11      663.81     50.75 o 
   0  14   6       23.24       69.20     42.31 o 
   1  14   6      794.84      915.57     54.08 o 
   2  14   6     1131.05     1006.75     61.05 o 
   3  14   6      628.46      734.25     51.13 o 
   4  14   6      408.01      324.36     56.89 o 
   5  14   6     2439.90     2234.23     85.91 o 
   6  14   6     1350.35     1677.69     98.99 o 
   7  14   6      531.75      468.22    111.93 o 
   8  14   6      199.76      175.05     77.25 o 
   9  14   6      583.96      586.56     95.12 o 
 -12  15   6       52.53      134.23    133.66 o 
 -11  15   6     1771.72     1706.65     93.23 o 
 -10  15   6       65.91       18.24     65.85 o 
  -9  15   6       34.36       65.95     63.77 o 
  -8  15   6     1118.51      906.62     65.61 o 
  -7  15   6       11.49       11.46     49.37 o 
  -6  15   6        1.61      -47.60     47.60 o 
  -5  15   6     1800.81     1667.70     72.11 o 
  -4  15   6     2405.66     2467.10     84.08 o 
  -3  15   6      294.81      485.39     76.39 o 
  -2  15   6      423.72      506.11     52.57 o 
  -1  15   6      926.11      892.30     56.44 o 
   0  15   6     1645.38     1568.30    100.88 o 
   1  15   6       87.28       14.21     55.22 o 
   2  15   6        5.36       23.56     67.55 o 
   3  15   6     3256.82     3167.69    134.51 o 
   4  15   6     2567.50     2633.17    108.15 o 
   5  15   6     2323.97     2156.70    132.27 o 
   6  15   6      267.85      241.32     75.85 o 
   7  15   6      322.97      417.03     84.21 o 
   8  15   6      451.99      452.90     87.44 o 
   9  15   6      140.75       69.53     88.73 o 
 -11  16   6      274.29      328.74     79.40 o 
 -10  16   6      977.95     1088.36     98.51 o 
  -9  16   6      753.76      731.99     79.33 o 
  -8  16   6        4.72       15.14     63.12 o 
  -7  16   6       45.29       81.50     70.09 o 
  -6  16   6      539.64      510.59     66.48 o 
  -5  16   6      164.08      207.64     52.41 o 
  -4  16   6       26.22       45.53     49.11 o 
  -3  16   6     2450.32     2422.08     91.75 o 
  -2  16   6     4099.14     4021.69    179.42 o 
  -1  16   6     3449.73     3081.84    105.17 o 
   0  16   6      603.70      571.10     66.90 o 
   1  16   6      358.86      372.38     65.19 o 
   2  16   6     5975.66     5612.15    145.35 o 
   3  16   6       70.74      165.22     63.49 o 
   4  16   6       39.28       69.32     70.37 o 
   5  16   6     1976.74     1988.24    136.74 o 
   6  16   6      576.49      625.06    112.45 o 
   7  16   6      302.63      347.46    105.62 o 
   8  16   6       45.76      -37.98    102.18 o 
 -10  17   6      121.98       54.25     75.61 o 
  -9  17   6      139.72      204.69     75.85 o 
  -8  17   6     1569.13     1434.16     90.09 o 
  -7  17   6      763.63      707.16     74.27 o 
  -6  17   6      216.51      184.71     64.07 o 
  -5  17   6      671.20      768.59     64.89 o 
  -4  17   6     1635.79     1317.64     82.14 o 
  -3  17   6     4050.26     3794.65    251.76 o 
  -2  17   6      443.30      473.59     69.49 o 
  -1  17   6       68.12       57.87     62.87 o 
   0  17   6     2189.97     2208.00     94.90 o 
   1  17   6       38.24       21.06     62.09 o 
   2  17   6       93.68       93.36     63.04 o 
   3  17   6     1648.68     1701.35     91.39 o 
   4  17   6      623.82      536.12     83.73 o 
   5  17   6      558.21      813.46    191.79 o 
   6  17   6      442.90      628.38    116.41 o 
   7  17   6        4.98       40.13    102.31 o 
  -9  18   6     1731.25     1868.35    101.27 o 
  -8  18   6       57.43      142.35     71.02 o 
  -7  18   6       41.32      -43.80     99.16 o 
  -6  18   6     1391.64     1654.98    243.27 o 
  -5  18   6       44.40       36.19     77.86 o 
  -4  18   6      818.59      982.01     79.67 o 
  -3  18   6     1588.19     1859.98     93.57 o 
  -2  18   6      125.11      259.97     69.90 o 
  -1  18   6     1869.38     1711.19     93.58 o 
   0  18   6      652.21      602.03     76.07 o 
   1  18   6        9.07       -8.83     66.30 o 
   2  18   6     1249.58     1555.54     91.93 o 
   3  18   6        8.30      -53.34     67.87 o 
   4  18   6      103.03       -5.23     70.90 o 
   5  18   6     1402.45     1587.00    188.27 o 
  -7  19   6       44.10       36.71     87.33 o 
  -6  19   6        3.48      -69.48     79.76 o 
  -5  19   6      761.67      801.32    170.63 o 
  -4  19   6        3.18      -19.05     81.95 o 
  -3  19   6      662.49      702.32    120.75 o 
  -2  19   6      270.32      266.43     72.29 o 
  -1  19   6      257.45      153.49     71.07 o 
   0  19   6     1225.12     1423.21    105.14 o 
   1  19   6      157.06       81.53     74.29 o 
   2  19   6      331.03      300.40     74.97 o 
   3  19   6     1401.04     1394.90     95.54 o 
   4  19   6       13.79      -14.19     75.81 o 
  -5  20   6      524.13      524.79     97.61 o 
  -4  20   6       99.14      109.51     86.33 o 
  -3  20   6      749.69      868.08    100.21 o 
  -2  20   6       24.11      -13.52     80.20 o 
  -1  20   6      310.03      381.41     80.43 o 
   0  20   6      307.58      296.64     81.78 o 
   1  20   6        0.72      -74.31     74.31 o 
 -17   1   7       38.19       73.96     74.68 o 
 -16   1   7      915.17     1002.03     81.80 o 
 -15   1   7        4.64       43.86     61.81 o 
 -14   1   7      107.04      105.94     47.59 o 
 -13   1   7      897.08      805.22     47.14 o 
 -12   1   7       45.72       -1.24     39.48 o 
 -11   1   7        8.47      -19.03     30.55 o 
 -10   1   7       31.40       -2.99     28.89 o 
  -9   1   7      162.72      123.92     29.90 o 
  -8   1   7      450.87      406.21     29.64 o 
  -7   1   7     1141.32     1189.71     48.52 o 
  -6   1   7      163.37      156.52     20.83 o 
  -5   1   7     1024.89     1533.04     66.81 o 
  -4   1   7     5377.36     5040.10     75.08 o 
  -3   1   7      643.76      903.45     24.47 o 
  -2   1   7      724.78      630.76     30.18 o 
  -1   1   7       24.27       40.54     21.33 o 
   0   1   7     1257.02     1111.91     33.93 o 
   1   1   7       91.88      124.41     24.76 o 
   2   1   7      234.82      216.45     35.73 o 
   3   1   7      510.50      461.46     27.09 o 
   4   1   7     1747.85     1641.24     40.54 o 
   5   1   7      599.37      627.21     36.60 o 
   6   1   7      125.84       88.12     27.11 o 
   7   1   7      140.10      208.23     47.46 o 
   8   1   7        0.80       15.73     47.37 o 
   9   1   7       60.94       29.67     53.84 o 
  10   1   7      113.12       72.85     59.26 o 
  11   1   7       74.76       33.25     62.25 o 
  12   1   7        7.67      -64.90     68.59 o 
  13   1   7       11.27      134.80     88.69 o 
 -17   2   7      105.45       64.48     76.31 o 
 -16   2   7       29.77       26.82     66.83 o 
 -15   2   7      138.30      133.81     71.71 o 
 -14   2   7        3.57       23.34     57.98 o 
 -13   2   7       21.47      120.96     40.20 o 
 -12   2   7       26.35       35.37     34.82 o 
 -11   2   7       69.94       92.23     32.20 o 
 -10   2   7     9970.50     9949.27    147.83 o 
  -9   2   7     4915.29     4911.46     92.59 o 
  -8   2   7        7.11       52.82     24.24 o 
  -7   2   7     7534.11     7920.00    118.63 o 
  -6   2   7      880.35      764.99     36.20 o 
  -5   2   7     3468.70     3800.62     74.50 o 
  -4   2   7      162.89      375.02     23.10 o 
  -3   2   7     2514.96     2201.81     48.50 o 
  -2   2   7       61.86      154.51     23.51 o 
  -1   2   7      134.70      125.57     19.24 o 
   0   2   7     1397.09     1675.55     76.66 o 
   1   2   7     9305.07     8236.46    125.67 o 
   2   2   7      168.98      303.70     23.57 o 
   3   2   7     3901.78     3822.85     71.45 o 
   4   2   7    14613.52    14280.69    208.87 o 
   5   2   7      235.40      187.03     19.89 o 
   6   2   7     1290.91     1274.21     83.43 o 
   7   2   7        7.79       26.41     45.13 o 
   8   2   7       15.31       -7.84     48.76 o 
   9   2   7      941.68      788.24     72.63 o 
  10   2   7       81.22      142.20     60.65 o 
  11   2   7      675.94      592.76     73.45 o 
  12   2   7      293.13      243.65     73.25 o 
  13   2   7       16.01       38.09     79.41 o 
 -17   3   7     1497.77     1365.74     96.05 o 
 -16   3   7      589.65      747.07     77.45 o 
 -15   3   7     1328.82     1473.11     89.28 o 
 -14   3   7      415.98      419.39     73.96 o 
 -13   3   7       49.48      106.09     40.30 o 
 -12   3   7      439.44      419.18     40.27 o 
 -11   3   7        3.33      -31.75     31.75 o 
 -10   3   7      493.72      471.36     35.73 o 
  -9   3   7     5994.54     6415.39    142.16 o 
  -8   3   7       41.55       39.87     23.95 o 
  -7   3   7      571.30      587.25     29.58 o 
  -6   3   7      813.00      848.15     31.75 o 
  -5   3   7      552.85      546.80     42.72 o 
  -4   3   7    12264.25    11227.08    167.05 o 
  -3   3   7      687.27      720.36     29.41 o 
  -2   3   7      595.87      547.06     25.12 o 
  -1   3   7    39183.21    39840.02    543.10 o 
   0   3   7      142.45      136.02     20.31 o 
   1   3   7     8182.79     8235.86    126.28 o 
   2   3   7     2648.01     2549.23     73.34 o 
   3   3   7       97.80      160.69     23.44 o 
   4   3   7     8290.38     8019.52    126.83 o 
   5   3   7      208.77      288.73     23.63 o 
   6   3   7       10.20        5.79     32.42 o 
   7   3   7     1897.74     1930.70     65.00 o 
   8   3   7        6.54        1.76     56.19 o 
   9   3   7      692.05      495.84     72.39 o 
  10   3   7      626.18      623.38     75.57 o 
  11   3   7       32.35       38.27     76.51 o 
  12   3   7      748.97      744.92     96.79 o 
  13   3   7       90.65       32.25     89.67 o 
 -17   4   7       28.72       26.84     79.62 o 
 -16   4   7      162.88       81.16     71.26 o 
 -15   4   7     2148.35     2325.11     83.49 o 
 -14   4   7       44.49       18.26     49.49 o 
 -13   4   7     4927.12     4667.09     97.68 o 
 -12   4   7      839.70      890.41     55.37 o 
 -11   4   7      647.43      570.37     39.79 o 
 -10   4   7     3384.10     3042.78     69.77 o 
  -9   4   7       18.89       19.58     27.69 o 
  -8   4   7      669.50      594.38     32.63 o 
  -7   4   7    10212.40     8939.81    167.00 o 
  -6   4   7     1699.34     1913.54     51.78 o 
  -5   4   7     6126.99     5907.50     99.62 o 
  -4   4   7     6616.78     6480.16    120.18 o 
  -3   4   7       10.68       29.73     20.15 o 
  -2   4   7    25182.30    26275.26    363.75 o 
  -1   4   7     3243.38     2903.37     56.57 o 
   0   4   7      707.22     1045.95     33.38 o 
   1   4   7    11057.68    10942.61    162.89 o 
   2   4   7        1.55       -4.30     21.92 o 
   3   4   7     6410.92     5964.17    100.33 o 
   4   4   7      198.88      280.59     26.61 o 
   5   4   7       91.76       73.24     23.76 o 
   6   4   7     8987.67     8674.95    163.37 o 
   7   4   7     3966.77     3738.60     95.10 o 
   8   4   7     1476.84     1346.17    101.57 o 
   9   4   7     1789.94     1817.35     96.15 o 
  10   4   7       51.64      -32.02     69.67 o 
  11   4   7      150.33      192.42     81.02 o 
  12   4   7      170.22      210.76     85.19 o 
  13   4   7       19.34      159.48     91.71 o 
 -17   5   7      387.66      510.42     98.50 o 
 -16   5   7        4.83      -55.17     83.88 o 
 -15   5   7      343.70      127.44     96.70 o 
 -14   5   7      724.34      748.64     68.18 o 
 -13   5   7      360.96      311.98     53.51 o 
 -12   5   7     2552.98     2434.74    100.46 o 
 -11   5   7        1.22      -32.15     36.47 o 
 -10   5   7      133.34      167.74     36.94 o 
  -9   5   7    10271.71    10262.10    166.60 o 
  -8   5   7     1072.19      951.42     42.82 o 
  -7   5   7     7189.80     7605.68    148.74 o 
  -6   5   7     5558.60     5409.21     96.53 o 
  -5   5   7     4761.80     5518.34     96.28 o 
  -4   5   7    17378.16    17215.99    224.91 o 
  -3   5   7       30.58      374.60     37.54 o 
  -2   5   7      322.81      301.75     27.18 o 
  -1   5   7    23452.17    23929.06    333.87 o 
   0   5   7      560.06      558.59     28.52 o 
   1   5   7     4546.39     4186.27     76.65 o 
   2   5   7     5881.16     5578.83     95.45 o 
   3   5   7     1184.99     1305.97     42.12 o 
   4   5   7     9342.98     8655.52    137.34 o 
   5   5   7     3646.06     3522.35     97.11 o 
   6   5   7       38.34       62.46     37.98 o 
   7   5   7     9989.93     9816.28    202.66 o 
   8   5   7        6.09       22.36     99.83 o 
   9   5   7     1419.46     1625.80     95.90 o 
  10   5   7      758.81      907.07     88.61 o 
  11   5   7      149.63      110.00     80.38 o 
  12   5   7     2183.42     2227.70    124.30 o 
  13   5   7      282.39      308.77     97.21 o 
 -17   6   7      466.56      755.24    175.95 o 
 -16   6   7      109.89       98.49    112.71 o 
 -15   6   7     3126.61     3275.96    130.61 o 
 -14   6   7       39.45       -3.28     56.06 o 
 -13   6   7     2777.35     2618.01     80.67 o 
 -12   6   7     2304.71     2581.94    112.36 o 
 -11   6   7       38.62       -4.28     38.01 o 
 -10   6   7    11009.32    10069.42    168.25 o 
  -9   6   7      206.69      229.73     36.34 o 
  -8   6   7      952.23     1165.48     46.07 o 
  -7   6   7    14521.97    12940.16    197.41 o 
  -6   6   7     1179.74     1472.78     46.99 o 
  -5   6   7     2230.81     1905.29     64.60 o 
  -4   6   7     9020.34     8909.82    137.18 o 
  -3   6   7     2114.15     2237.13     46.29 o 
  -2   6   7    20150.57    20066.16    260.42 o 
  -1   6   7     1380.77     1311.26     39.19 o 
   0   6   7     4119.59     4469.03     91.13 o 
   1   6   7    13164.67    12739.82    189.40 o 
   2   6   7      733.79      744.09     35.31 o 
   3   6   7     7379.30     6887.20    114.80 o 
   4   6   7     5370.06     5553.18     99.19 o 
   5   6   7      199.49      223.95     29.77 o 
   6   6   7     8669.70     8012.47    156.68 o 
   7   6   7      289.96      476.69     49.06 o 
   8   6   7        4.30       29.36     62.15 o 
   9   6   7     2146.66     1865.63    101.42 o 
  10   6   7      432.62      455.58     82.30 o 
  11   6   7     2090.80     2216.52    186.52 o 
  12   6   7      598.12      555.52     95.98 o 
 -16   7   7      140.57      -58.37    108.05 o 
 -15   7   7      166.49      148.92     78.76 o 
 -14   7   7      268.17      353.44     73.37 o 
 -13   7   7      212.14      141.82     47.65 o 
 -12   7   7     1568.95     1578.84    106.51 o 
 -11   7   7       69.47       59.53     42.22 o 
 -10   7   7      108.25       93.60     36.67 o 
  -9   7   7     3381.22     2887.28     78.64 o 
  -8   7   7     2823.27     2653.97     69.20 o 
  -7   7   7     4890.90     4936.46    124.15 o 
  -6   7   7     1172.60     1040.52     54.08 o 
  -5   7   7     1025.67     1418.75     56.92 o 
  -4   7   7    12532.50    12017.62    164.17 o 
  -3   7   7        6.60      243.60     34.74 o 
  -2   7   7        3.36        6.17     26.36 o 
  -1   7   7     6701.60     6683.93    109.69 o 
   0   7   7      609.02      619.41     42.22 o 
   1   7   7     2536.13     2549.70     58.71 o 
   2   7   7     1556.73     1606.48     49.44 o 
   3   7   7      873.06      749.52     41.53 o 
   4   7   7    12507.33    11393.96    176.04 o 
   5   7   7      149.08       95.26     29.70 o 
   6   7   7        1.64      -11.41     40.46 o 
   7   7   7     6690.54     7026.82    147.34 o 
   8   7   7       76.37       54.27     64.44 o 
   9   7   7     1844.88     1967.66    105.61 o 
  10   7   7     1875.18     2169.20    112.71 o 
  11   7   7      119.25       69.91     83.17 o 
  12   7   7      877.62     1102.57    155.37 o 
 -16   8   7        3.67      208.13    119.13 o 
 -15   8   7     1330.59     1640.62    109.21 o 
 -14   8   7       30.56       76.13     75.18 o 
 -13   8   7      751.61      881.94     85.00 o 
 -12   8   7      288.74      332.04     56.70 o 
 -11   8   7      558.13      597.47     69.08 o 
 -10   8   7     6376.13     6034.38    119.56 o 
  -9   8   7       15.88       17.00     36.01 o 
  -8   8   7        4.50      101.51     33.32 o 
  -7   8   7     9377.68     9217.67    151.14 o 
  -6   8   7     3926.51     4700.93     90.27 o 
  -5   8   7     2579.13     2162.08     48.57 o 
  -4   8   7     1617.04     1618.24     41.09 o 
  -3   8   7     4160.31     4169.58     75.02 o 
  -2   8   7    15094.15    14592.52    196.89 o 
  -1   8   7      251.23      239.07     28.88 o 
   0   8   7       35.60       53.55     25.52 o 
   1   8   7     6776.79     6236.67    107.92 o 
   2   8   7     1717.43     1678.93     51.18 o 
   3   8   7     2006.43     1796.92     53.82 o 
   4   8   7      880.36      878.23     41.37 o 
   5   8   7     1255.52     1244.94     47.20 o 
   6   8   7     1323.80     1406.25     63.60 o 
   7   8   7        4.04        7.31     45.71 o 
   8   8   7       16.66       40.61     50.50 o 
   9   8   7     1524.18     1591.93     99.87 o 
  10   8   7      281.13      136.28     79.46 o 
  11   8   7      518.71      622.60     97.49 o 
  12   8   7       97.29      -89.79     89.79 o 
 -16   9   7      502.09      385.33    129.39 o 
 -15   9   7      301.53      391.45     89.41 o 
 -14   9   7       63.52       78.18     75.39 o 
 -13   9   7      657.40      541.00     83.72 o 
 -12   9   7      170.14      243.75     61.19 o 
 -11   9   7       89.20       92.29     53.43 o 
 -10   9   7      768.89      757.35     60.00 o 
  -9   9   7     2376.52     2526.12     86.55 o 
  -8   9   7     1137.76     1088.26     85.08 o 
  -7   9   7     2992.31     3124.98    141.71 o 
  -6   9   7      279.84      309.55     42.97 o 
  -5   9   7    10205.83    11947.60    167.21 o 
  -4   9   7     1872.42     1789.00     53.84 o 
  -3   9   7     1593.90     2086.58     50.12 o 
  -2   9   7      300.53      278.83     26.45 o 
  -1   9   7    11835.47    11924.73    181.54 o 
   0   9   7     3862.59     3680.52     75.65 o 
   1   9   7     6105.18     6548.06    112.32 o 
   2   9   7      390.59      363.81     34.84 o 
   3   9   7     1785.45     1909.98     57.06 o 
   4   9   7     3697.74     3561.79     79.95 o 
   5   9   7      505.32      432.10     39.50 o 
   6   9   7      181.60      177.16     70.60 o 
   7   9   7      781.93      948.87     63.13 o 
   8   9   7      108.57       77.35     53.61 o 
   9   9   7      476.43      383.25     78.57 o 
  10   9   7      831.12      793.78     91.42 o 
  11   9   7       85.27      181.30     88.98 o 
  12   9   7      144.56       53.43     94.34 o 
 -15  10   7        4.80      118.61     96.46 o 
 -14  10   7      164.75      252.50     83.81 o 
 -13  10   7       64.26       61.73     74.99 o 
 -12  10   7       26.09       28.67     56.27 o 
 -11  10   7      681.19      598.56     63.92 o 
 -10  10   7      159.98      188.52     54.58 o 
  -9  10   7     1494.32     1524.49     71.65 o 
  -8  10   7      210.57      337.12     50.37 o 
  -7  10   7     1468.09     1482.11     67.05 o 
  -6  10   7     3195.07     3033.03     84.42 o 
  -5  10   7     1651.75     1562.37     54.25 o 
  -4  10   7      125.12      352.69     38.79 o 
  -3  10   7     5988.29     5403.93     89.35 o 
  -2  10   7     2394.59     2006.09     50.39 o 
  -1  10   7      293.11      290.97     30.02 o 
   0  10   7      581.88      610.77     36.46 o 
   1  10   7      618.81      654.12     65.76 o 
   2  10   7     3252.43     2956.31     79.21 o 
   3  10   7      171.80      124.50     35.68 o 
   4  10   7       59.61       37.08     35.70 o 
   5  10   7     3900.61     3471.80    154.41 o 
   6  10   7     1064.88     1263.99     72.63 o 
   7  10   7       87.32       36.50     52.18 o 
   8  10   7     1666.00     1550.80     88.89 o 
   9  10   7      373.16      587.79     97.90 o 
  10  10   7      169.82      144.54    106.23 o 
  11  10   7       41.18       -9.39     85.81 o 
 -15  11   7       34.42       90.41     88.66 o 
 -14  11   7        3.48       17.43     82.69 o 
 -13  11   7      721.04      695.17     91.12 o 
 -12  11   7      475.14      617.61     69.59 o 
 -11  11   7     2730.20     2943.73    101.10 o 
 -10  11   7      720.20      876.35     99.08 o 
  -9  11   7      262.81      429.88     57.89 o 
  -8  11   7     4837.33     4692.60    120.71 o 
  -7  11   7        0.51        5.35     45.24 o 
  -6  11   7       36.99       97.17     37.37 o 
  -5  11   7     2714.97     2534.73     70.59 o 
  -4  11   7      549.54      596.50     56.83 o 
  -3  11   7     3796.16     4126.36     89.59 o 
  -2  11   7      759.89      848.79     36.56 o 
  -1  11   7       28.91       65.12     28.81 o 
   0  11   7     5457.23     5265.99    100.12 o 
   1  11   7      178.68      229.09     35.58 o 
   2  11   7      154.63      206.49     37.57 o 
   3  11   7     1943.55     2147.31     66.50 o 
   4  11   7      145.45      135.86     39.43 o 
   5  11   7      312.76      117.47     51.81 o 
   6  11   7      230.46      256.36     63.53 o 
   7  11   7      785.11      715.45     89.20 o 
   8  11   7      569.66      533.72     66.71 o 
   9  11   7      299.35      335.60    120.57 o 
  10  11   7      514.64      432.84    116.95 o 
  11  11   7     1469.10     1506.43    149.30 o 
 -14  12   7      686.08      737.80     98.37 o 
 -13  12   7      567.46      557.08     91.61 o 
 -12  12   7        4.11       34.69     60.99 o 
 -11  12   7     1482.78     1579.91     83.58 o 
 -10  12   7       44.85      -12.32     56.76 o 
  -9  12   7     1914.84     1859.33     81.80 o 
  -8  12   7     1004.63     1110.29     68.84 o 
  -7  12   7      417.40      479.32     48.81 o 
  -6  12   7     3074.97     2886.49     88.77 o 
  -5  12   7       84.03       27.18     40.04 o 
  -4  12   7      621.16      911.31     49.97 o 
  -3  12   7     3070.86     2767.36     76.90 o 
  -2  12   7      474.19      556.33     48.53 o 
  -1  12   7     1355.05     1319.32     53.55 o 
   0  12   7     2626.84     2723.63     74.09 o 
   1  12   7        7.82       36.93     34.64 o 
   2  12   7     1546.80     1529.80     57.03 o 
   3  12   7      309.33      258.63     42.40 o 
   4  12   7      264.29      242.35     55.29 o 
   5  12   7     1334.37     1369.53     68.09 o 
   6  12   7        0.11      -52.52     52.52 o 
   7  12   7      127.64      157.76     59.24 o 
   8  12   7       19.81        1.05     69.84 o 
   9  12   7       48.02       39.61    106.22 o 
  10  12   7      270.78      166.42    115.21 o 
 -14  13   7       59.11       44.99     90.06 o 
 -13  13   7      206.49      226.03     91.42 o 
 -12  13   7      189.53      163.60     67.11 o 
 -11  13   7      760.12      701.93     80.29 o 
 -10  13   7       20.09       -8.17     57.16 o 
  -9  13   7       14.36       25.88     57.97 o 
  -8  13   7      891.20      811.36     65.68 o 
  -7  13   7      156.85      206.78     46.73 o 
  -6  13   7      194.67      200.55     45.70 o 
  -5  13   7     3826.46     3944.81     95.52 o 
  -4  13   7       11.16       -5.04     41.78 o 
  -3  13   7     1005.14      977.47     73.11 o 
  -2  13   7     2035.01     2246.61     70.37 o 
  -1  13   7       64.41      201.90     43.32 o 
   0  13   7     1114.71     1062.07     65.39 o 
   1  13   7     1098.00      992.25     63.46 o 
   2  13   7      189.66      227.46     43.37 o 
   3  13   7       26.80       56.82     41.15 o 
   4  13   7       85.49       95.35     43.36 o 
   5  13   7        9.10       33.47     54.86 o 
   6  13   7     1360.93     1543.75     94.09 o 
   7  13   7       88.82      -68.85     68.85 o 
   8  13   7      874.86      757.45     89.08 o 
   9  13   7       46.80       28.04    114.38 o 
 -13  14   7      285.59      245.69     92.86 o 
 -12  14   7     1549.20     1922.43    119.18 o 
 -11  14   7     1608.32     1740.37     93.33 o 
 -10  14   7      686.16      563.23     70.50 o 
  -9  14   7     1299.26     1339.04     97.00 o 
  -8  14   7     1513.07     1665.03     83.23 o 
  -7  14   7     2582.49     2481.22     91.68 o 
  -6  14   7       22.63      -25.10     51.68 o 
  -5  14   7     1994.18     1966.62     90.49 o 
  -4  14   7      785.28      983.18     56.58 o 
  -3  14   7      438.02      490.13     52.88 o 
  -2  14   7      124.61      119.10     43.66 o 
  -1  14   7     2440.06     2513.06     76.94 o 
   0  14   7      269.10      332.67     53.68 o 
   1  14   7       11.65       28.15     42.61 o 
   2  14   7     1738.02     1837.04     72.96 o 
   3  14   7       54.04       79.27     50.71 o 
   4  14   7       16.86      -31.86     60.50 o 
   5  14   7      493.16      467.55     75.00 o 
   6  14   7      592.28      605.78     83.89 o 
   7  14   7      315.52      300.43     77.59 o 
   8  14   7      427.91      331.84     84.02 o 
   9  14   7       11.23      -88.57    139.00 o 
 -12  15   7       10.85      -83.62     90.51 o 
 -11  15   7       40.82       20.88     77.27 o 
 -10  15   7       24.77      -51.20     65.55 o 
  -9  15   7      350.54      469.45     71.13 o 
  -8  15   7      107.37       -3.62     61.01 o 
  -7  15   7       54.50      105.45     58.92 o 
  -6  15   7      589.46      512.22     71.68 o 
  -5  15   7      576.79      756.78     59.34 o 
  -4  15   7      361.12      449.81     53.16 o 
  -3  15   7      173.54      187.44     48.69 o 
  -2  15   7      414.97      433.07     52.49 o 
  -1  15   7       17.88      113.80     47.39 o 
   0  15   7       66.65      129.50     47.65 o 
   1  15   7       12.67       22.57     50.47 o 
   2  15   7      971.23      944.16     72.61 o 
   3  15   7      625.06      578.86     73.80 o 
   4  15   7      269.67      309.07     71.57 o 
   5  15   7      607.45      789.97    102.17 o 
   6  15   7      172.71      165.97     77.47 o 
   7  15   7      134.64       98.07     97.98 o 
   8  15   7       75.11      123.54     94.64 o 
 -11  16   7      303.43      381.67     79.64 o 
 -10  16   7      380.99      346.76     76.74 o 
  -9  16   7      459.23      324.58     74.03 o 
  -8  16   7      238.47      413.73     71.26 o 
  -7  16   7      782.79      842.39     76.26 o 
  -6  16   7      292.53      507.75     66.81 o 
  -5  16   7      784.76      701.41     91.25 o 
  -4  16   7     1589.68     1516.99     71.16 o 
  -3  16   7      192.15      179.89     53.88 o 
  -2  16   7     2338.47     2380.00    132.43 o 
  -1  16   7       25.39      -40.90     57.86 o 
   0  16   7      508.42      361.01     64.23 o 
   1  16   7      672.23      706.78     70.89 o 
   2  16   7       24.58       49.35     61.80 o 
   3  16   7      210.68      208.16     73.47 o 
   4  16   7       49.25       57.32     73.35 o 
   5  16   7        3.68      -87.23     87.23 o 
   6  16   7       94.94      144.63     98.05 o 
   7  16   7       44.27      107.03    103.50 o 
 -10  17   7       47.85      -25.47     76.19 o 
  -9  17   7      613.20      533.18     78.40 o 
  -8  17   7       78.03      -39.26     65.39 o 
  -7  17   7       68.05       82.46     65.56 o 
  -6  17   7      236.86      226.74     66.09 o 
  -5  17   7      969.72      855.19     74.98 o 
  -4  17   7      646.13      832.07    138.06 o 
  -3  17   7      838.41      703.43     74.83 o 
  -2  17   7       16.99       52.00     62.20 o 
  -1  17   7     1588.14     1602.44     86.89 o 
   0  17   7       72.43      -61.17     62.81 o 
   1  17   7      901.92      826.06     76.07 o 
   2  17   7       28.11      -39.12     64.67 o 
   3  17   7       16.85       89.11     68.73 o 
   4  17   7      809.16      938.80    149.56 o 
   5  17   7       86.10      182.82    102.17 o 
   6  17   7        3.07       -0.57    116.13 o 
  -9  18   7      682.98      846.49     91.93 o 
  -8  18   7       31.24       40.96     72.69 o 
  -7  18   7     1182.43     1119.63    125.11 o 
  -6  18   7       18.37       16.06     79.06 o 
  -5  18   7      112.93      146.67     84.87 o 
  -4  18   7       31.59       24.51     74.49 o 
  -3  18   7       86.22      127.97    100.89 o 
  -2  18   7      384.53      600.17     88.82 o 
  -1  18   7      163.15      188.85     68.30 o 
   0  18   7      139.24      114.00     69.34 o 
   1  18   7      512.56      495.72     76.68 o 
   2  18   7       84.86      104.15     73.68 o 
   3  18   7      391.10      297.95     79.41 o 
   4  18   7       46.47      -87.49     87.49 o 
   5  18   7      548.12      467.16    122.57 o 
  -7  19   7      442.68      367.78     94.95 o 
  -6  19   7       22.32      -48.61     80.94 o 
  -5  19   7     1288.89     1284.56    102.57 o 
  -4  19   7      784.77      766.15    198.83 o 
  -3  19   7      463.12      558.08     93.90 o 
  -2  19   7      292.68      224.86     87.27 o 
  -1  19   7      363.47      481.55     87.28 o 
   0  19   7      284.32      203.99     76.59 o 
   1  19   7       53.20      136.70    111.24 o 
   2  19   7       53.42        1.97     74.01 o 
   3  19   7      487.99      430.56     81.60 o 
  -4  20   7       42.14      165.83     85.37 o 
  -3  20   7     1367.52     1415.47    114.09 o 
  -2  20   7      799.69     1029.76    158.73 o 
  -1  20   7       16.23       32.68     84.50 o 
   0  20   7      292.15      247.87     90.31 o 
 -17   0   8       79.17      -46.01     95.46 o 
 -16   0   8       20.74      -36.60    114.37 o 
 -15   0   8     2644.04     2515.03    135.17 o 
 -14   0   8     1388.75     1617.59     86.48 o 
 -13   0   8     4946.42     4556.88    134.27 o 
 -12   0   8     7326.12     6628.82    163.16 o 
 -11   0   8       24.08       41.10     45.79 o 
 -10   0   8    20652.88    20663.67    482.74 o 
  -9   0   8     2020.78     2317.97    129.64 o 
  -8   0   8      820.67     1161.83     61.51 o 
  -7   0   8    30020.92    27723.69    525.65 o 
  -6   0   8      299.80      328.17     39.88 o 
  -5   0   8     7403.30     7378.66    148.58 o 
  -4   0   8     4673.43     6026.97    123.84 o 
  -3   0   8       49.17      100.03     24.41 o 
  -2   0   8    43170.68    46508.86   1263.33 o 
  -1   0   8     1911.03     1883.52    107.33 o 
   0   0   8    20125.57    22914.69   1150.72 o 
   1   0   8    24762.85    23833.05    527.08 o 
   2   0   8     1952.36     1961.91     89.15 o 
   3   0   8      612.05      545.60     49.73 o 
   4   0   8    15737.46    15830.85    299.60 o 
   5   0   8      732.83      604.30     39.92 o 
   6   0   8     7444.50     7270.85    213.82 o 
   7   0   8     1912.74     1689.93    105.56 o 
   8   0   8       44.40       78.78     70.88 o 
   9   0   8     1736.61     1774.43    116.95 o 
  10   0   8       59.25       31.72    177.71 o 
  11   0   8      205.17      172.70    131.96 o 
  12   0   8      706.32      817.40    263.93 o 
  13   0   8        9.94      -63.34    109.49 o 
 -17   1   8     1071.45     1193.11     95.44 o 
 -16   1   8       45.84       84.82     66.86 o 
 -15   1   8      458.87      409.76     92.95 o 
 -14   1   8     3806.66     3667.44     88.09 o 
 -13   1   8       82.22      116.70     40.28 o 
 -12   1   8     7740.29     7245.38    121.51 o 
 -11   1   8      360.78      486.39     38.32 o 
 -10   1   8      511.05      494.99     35.73 o 
  -9   1   8    16650.04    16999.13    291.75 o 
  -8   1   8        7.52      -22.58     22.58 o 
  -7   1   8     6641.99     7230.67    109.64 o 
  -6   1   8     9926.08     9864.29    137.13 o 
  -5   1   8      803.65      722.71     27.54 o 
  -4   1   8    18854.54    17591.96    227.32 o 
  -3   1   8     2405.24     2110.01     41.11 o 
  -2   1   8      209.14      237.50     29.75 o 
  -1   1   8    12940.46    11615.42    191.73 o 
   0   1   8      430.01      482.15     34.49 o 
   1   1   8     4586.22     5512.10     91.34 o 
   2   1   8     8710.58     8501.86    131.76 o 
   3   1   8     6089.53     6553.09    107.84 o 
   4   1   8     8414.78     7962.52    117.47 o 
   5   1   8      290.60      295.03     32.18 o 
   6   1   8       12.33       26.54     31.16 o 
   7   1   8     9583.20     9074.38    181.64 o 
   8   1   8       20.27       33.43     51.03 o 
   9   1   8      464.61      472.60     65.07 o 
  10   1   8     1726.71     1578.47     86.19 o 
  11   1   8        2.60      -81.27     81.27 o 
  12   1   8      555.64      552.84     83.01 o 
  13   1   8      324.41      246.64     83.10 o 
 -17   2   8      525.61      695.50     82.86 o 
 -16   2   8      313.70      245.40     72.14 o 
 -15   2   8     2740.28     2848.07    105.37 o 
 -14   2   8       34.76       18.16     47.99 o 
 -13   2   8      242.21      215.52     40.78 o 
 -12   2   8     5179.83     4855.24     95.07 o 
 -11   2   8        1.17        8.49     36.98 o 
 -10   2   8     7674.54     7775.50    162.06 o 
  -9   2   8      696.83      866.29     50.71 o 
  -8   2   8      941.60     1157.28     68.72 o 
  -7   2   8    11736.56    11543.03    194.88 o 
  -6   2   8      293.08      437.68     30.69 o 
  -5   2   8     2684.81     2509.60     61.29 o 
  -4   2   8    17466.29    18277.75    260.55 o 
  -3   2   8      421.41      375.68     26.00 o 
  -2   2   8    28518.28    28598.69    442.84 o 
  -1   2   8     2828.51     2682.44     54.71 o 
   0   2   8     2990.39     2940.82     59.33 o 
   1   2   8    11187.27    10498.54    157.76 o 
   2   2   8      198.13      206.49     24.76 o 
   3   2   8     4635.93     4643.66     83.97 o 
   4   2   8     7327.90     7748.27    124.95 o 
   5   2   8     1982.70     1852.35     51.24 o 
   6   2   8     2876.82     2728.67     70.11 o 
   7   2   8        5.40       36.45     47.73 o 
   8   2   8      200.42      189.02     62.28 o 
   9   2   8     2758.61     2654.24    104.88 o 
  10   2   8       14.02      -57.53     80.25 o 
  11   2   8      558.55      588.34    130.73 o 
  12   2   8      949.37     1090.83    156.42 o 
  13   2   8       59.26       74.44     92.77 o 
 -17   3   8       20.30       66.21     75.29 o 
 -16   3   8       15.90       41.45     66.96 o 
 -15   3   8      283.90      175.57     74.21 o 
 -14   3   8      950.07     1089.38     55.90 o 
 -13   3   8      323.97      325.43     42.75 o 
 -12   3   8     2979.06     2742.27     78.83 o 
 -11   3   8      751.70      716.83     41.67 o 
 -10   3   8      338.93      294.05     34.02 o 
  -9   3   8    12141.77    12945.28    182.15 o 
  -8   3   8      652.79      647.20     32.04 o 
  -7   3   8      635.36      876.47     32.58 o 
  -6   3   8     8917.33     8864.88    222.80 o 
  -5   3   8     5678.13     6596.42    109.65 o 
  -4   3   8     5811.11     5490.10     93.42 o 
  -3   3   8     1221.14     1845.29     78.96 o 
  -2   3   8       17.22        2.90     17.18 o 
  -1   3   8     4725.49     4421.67     77.45 o 
   0   3   8     2155.33     2049.11     48.44 o 
   1   3   8     9015.19     8592.54    133.23 o 
   2   3   8     3829.50     3444.88     68.29 o 
   3   3   8     1136.09     1320.76     41.89 o 
   4   3   8     6055.12     5858.79    101.38 o 
   5   3   8      177.07      286.18     26.76 o 
   6   3   8      826.84      803.88     47.07 o 
   7   3   8       77.86       18.73     57.50 o 
   8   3   8       19.79      -61.25     61.25 o 
   9   3   8      200.82      264.76     72.44 o 
  10   3   8      640.45      681.50    130.77 o 
  11   3   8      263.98      267.61    127.77 o 
  12   3   8      788.29     1044.44    102.84 o 
 -17   4   8        7.71       16.61     74.60 o 
 -16   4   8      305.77      195.53     70.51 o 
 -15   4   8      244.81      329.11     78.99 o 
 -14   4   8        9.97       29.83     49.31 o 
 -13   4   8      158.27      162.82     42.38 o 
 -12   4   8      612.81      714.15     46.85 o 
 -11   4   8      964.98      996.57     46.40 o 
 -10   4   8     2130.01     2409.48     83.78 o 
  -9   4   8     2023.55     2016.02     54.04 o 
  -8   4   8     1237.44     1366.35     48.52 o 
  -7   4   8     3606.61     3375.92     73.35 o 
  -6   4   8     1339.89     1395.98     44.57 o 
  -5   4   8     2727.01     2415.60     58.80 o 
  -4   4   8      717.29     1048.76     36.79 o 
  -3   4   8     4681.59     4392.00     78.84 o 
  -2   4   8     4978.40     4738.63     80.58 o 
  -1   4   8      624.88      633.72     28.97 o 
   0   4   8     8605.25     8825.23    135.83 o 
   1   4   8     4007.70     3854.47     72.53 o 
   2   4   8      192.50      212.83     27.97 o 
   3   4   8      235.82      212.68     26.18 o 
   4   4   8      666.73      770.24     43.64 o 
   5   4   8     2581.17     2554.73     61.57 o 
   6   4   8     2003.62     2117.72    124.95 o 
   7   4   8      272.51      368.63     70.71 o 
   8   4   8       20.43       10.34     59.66 o 
   9   4   8      275.16      160.22     69.74 o 
  10   4   8       11.30      -72.23     72.23 o 
  11   4   8      357.18      252.65     89.41 o 
  12   4   8      247.00      221.01     92.04 o 
 -17   5   8       88.25       36.71     94.22 o 
 -16   5   8        5.01      -64.68     84.79 o 
 -15   5   8       10.92      103.84     67.56 o 
 -14   5   8      246.76      274.46     54.36 o 
 -13   5   8      945.77     1036.22     62.16 o 
 -12   5   8        5.28        4.58     59.58 o 
 -11   5   8       40.67      111.82     39.97 o 
 -10   5   8      623.13      708.27     56.40 o 
  -9   5   8     1217.98     1233.22     50.11 o 
  -8   5   8      290.48      196.29     32.73 o 
  -7   5   8      160.30      185.16     29.35 o 
  -6   5   8      133.88       88.05     26.84 o 
  -5   5   8       85.39      229.85     26.70 o 
  -4   5   8      334.82      331.32     28.16 o 
  -3   5   8       41.50      160.61     17.64 o 
  -2   5   8      624.43      632.65     27.73 o 
  -1   5   8     2538.16     2635.87     56.21 o 
   0   5   8     1171.51     1206.83     51.75 o 
   1   5   8     1988.05     2153.34     54.21 o 
   2   5   8      369.56      362.46     29.09 o 
   3   5   8     5186.50     4833.72     89.52 o 
   4   5   8      537.41      553.20     35.26 o 
   5   5   8        1.85       -7.65     36.47 o 
   6   5   8      540.09      446.83     46.36 o 
   7   5   8     2935.82     3048.11    115.12 o 
   8   5   8      283.19      360.25     69.62 o 
   9   5   8      257.63      172.08     72.98 o 
  10   5   8      646.69      509.44     85.14 o 
  11   5   8      833.55      983.58    182.89 o 
  12   5   8        3.10      -86.89     87.05 o 
 -17   6   8      336.83      315.67    120.71 o 
 -16   6   8        5.40      -75.84    108.05 o 
 -15   6   8       30.71      115.29     63.03 o 
 -14   6   8       43.43       41.46     56.44 o 
 -13   6   8       24.51       16.60     45.24 o 
 -12   6   8        5.16      -36.73     42.04 o 
 -11   6   8      986.02     1016.18     54.76 o 
 -10   6   8       74.42       61.88     36.90 o 
  -9   6   8      805.02      853.23     52.22 o 
  -8   6   8      123.41      169.72     34.05 o 
  -7   6   8      155.85      155.39     30.58 o 
  -6   6   8      885.41      869.37     38.37 o 
  -5   6   8     1149.15     1402.02     49.31 o 
  -4   6   8      134.55      553.88     29.01 o 
  -3   6   8     2301.63     2258.41     47.21 o 
  -2   6   8      918.89     1091.26     36.36 o 
  -1   6   8      520.27      534.49     36.21 o 
   0   6   8      324.05      350.29     28.31 o 
   1   6   8        0.35       20.29     24.88 o 
   2   6   8     2388.88     2378.85     58.79 o 
   3   6   8      584.00      599.30     35.25 o 
   4   6   8      409.45      405.46     33.48 o 
   5   6   8      684.86      654.96     49.02 o 
   6   6   8     1464.45     1397.09     63.01 o 
   7   6   8       47.55        7.13     49.78 o 
   8   6   8      181.07      211.40     92.96 o 
   9   6   8      472.80      542.57     79.84 o 
  10   6   8       63.36       46.11     77.86 o 
  11   6   8      194.60       99.21     83.55 o 
  12   6   8       33.66      -22.46     90.69 o 
 -16   7   8      328.19      291.29    121.24 o 
 -15   7   8        4.42       52.74     76.32 o 
 -14   7   8      230.79      335.59     79.93 o 
 -13   7   8      890.40      799.61     58.62 o 
 -12   7   8       58.49       80.74     46.47 o 
 -11   7   8     1504.80     1408.43     60.73 o 
 -10   7   8      807.62      889.59     50.38 o 
  -9   7   8     1378.29     1538.83     56.15 o 
  -8   7   8      928.00      894.85     54.44 o 
  -7   7   8      961.03      987.74     43.54 o 
  -6   7   8      911.53      943.11     39.50 o 
  -5   7   8       17.66      132.98     22.11 o 
  -4   7   8      890.31      763.17     29.33 o 
  -3   7   8      417.69      500.24     28.59 o 
  -2   7   8      961.98     1028.28     34.11 o 
  -1   7   8       19.35        2.42     23.34 o 
   0   7   8     1718.13     1641.08     48.02 o 
   1   7   8      411.66      355.27     31.24 o 
   2   7   8      618.24      613.27     35.88 o 
   3   7   8     1891.88     1918.36     64.00 o 
   4   7   8     1063.75     1007.25     47.78 o 
   5   7   8     2766.93     2567.07     82.90 o 
   6   7   8      920.82      938.49     57.96 o 
   7   7   8      718.51      640.26     56.47 o 
   8   7   8     2156.45     2107.02    156.97 o 
   9   7   8      214.03      380.73     89.74 o 
  10   7   8      354.38      215.41    135.02 o 
  11   7   8      122.07      105.66     89.56 o 
  12   7   8      277.73      184.66     94.53 o 
 -16   8   8        7.73       40.33     84.50 o 
 -15   8   8      769.75      751.02    140.52 o 
 -14   8   8      119.50      137.14     75.46 o 
 -13   8   8      262.44      386.86     62.78 o 
 -12   8   8      613.51      540.50     61.95 o 
 -11   8   8      250.15      209.48     53.67 o 
 -10   8   8     1366.75     1469.20     80.76 o 
  -9   8   8      320.07      203.60     39.48 o 
  -8   8   8     2267.07     2342.78     99.85 o 
  -7   8   8     4523.93     4362.30     89.33 o 
  -6   8   8     1212.28     1314.90     41.88 o 
  -5   8   8     3404.26     3564.98     66.68 o 
  -4   8   8      151.04      260.08     24.54 o 
  -3   8   8     2702.04     2450.19     52.51 o 
  -2   8   8     2829.59     2905.48     94.83 o 
  -1   8   8     1624.70     1643.34     58.76 o 
   0   8   8       77.46       64.59     27.51 o 
   1   8   8     3615.53     3416.39     84.16 o 
   2   8   8       26.75        5.00     29.01 o 
   3   8   8     1016.43      861.30     53.57 o 
   4   8   8      797.96      964.52     53.87 o 
   5   8   8      200.37      162.69     57.12 o 
   6   8   8       22.11       58.75     45.71 o 
   7   8   8      938.75     1056.90     93.46 o 
   8   8   8       32.63       54.91     69.18 o 
   9   8   8       27.74       69.92     74.19 o 
  10   8   8      102.85      108.98     85.46 o 
  11   8   8       48.03       35.86     84.38 o 
 -16   9   8       54.85      -38.26     84.28 o 
 -15   9   8      367.71      244.17     84.78 o 
 -14   9   8     1185.93     1175.20    179.12 o 
 -13   9   8        7.38      -55.79     57.61 o 
 -12   9   8     1166.98     1123.98     73.41 o 
 -11   9   8      969.61     1037.64     99.42 o 
 -10   9   8        6.93       32.63     51.03 o 
  -9   9   8     2863.49     2822.35     92.52 o 
  -8   9   8      833.44      990.88     65.52 o 
  -7   9   8      361.71      282.40     51.81 o 
  -6   9   8     2259.96     2116.81     60.96 o 
  -5   9   8       65.21      184.18     25.05 o 
  -4   9   8     3545.78     3292.54     64.86 o 
  -3   9   8       70.89      281.07     26.88 o 
  -2   9   8      334.78      314.69     35.11 o 
  -1   9   8     2298.19     2273.72     59.34 o 
   0   9   8     1180.96     1188.21     44.61 o 
   1   9   8     2317.17     2116.06     59.36 o 
   2   9   8     1904.22     1711.38     79.29 o 
   3   9   8     1786.86     1934.95     61.28 o 
   4   9   8     3692.16     3408.52     87.48 o 
   5   9   8      325.68      234.05     48.45 o 
   6   9   8     1150.17     1419.34     69.83 o 
   7   9   8     4175.91     4113.47    113.29 o 
   8   9   8      254.31      206.04     72.10 o 
   9   9   8      133.80      223.81     80.47 o 
  10   9   8      197.74      352.34     88.61 o 
  11   9   8       12.29        7.24     85.85 o 
 -15  10   8     1045.24     1339.77    110.21 o 
 -14  10   8      177.46      296.90     83.15 o 
 -13  10   8     1477.76     1702.29    102.85 o 
 -12  10   8     1547.01     1479.83     81.10 o 
 -11  10   8     1828.84     2059.82     86.86 o 
 -10  10   8     1671.95     1782.87     79.52 o 
  -9  10   8     1445.12     1442.45     80.35 o 
  -8  10   8      276.69      314.54     51.77 o 
  -7  10   8     5850.53     5285.11    136.85 o 
  -6  10   8      199.97      178.65     36.72 o 
  -5  10   8     1036.65      980.26     47.40 o 
  -4  10   8     7551.96     7745.41    118.72 o 
  -3  10   8       10.81        5.34     25.45 o 
  -2  10   8     6975.56     7359.32    115.57 o 
  -1  10   8     2874.81     2949.71     79.33 o 
   0  10   8      359.75      347.50     35.66 o 
   1  10   8     4325.23     4076.68     85.78 o 
   2  10   8       30.30       49.73     51.87 o 
   3  10   8     1321.81     1251.66     51.40 o 
   4  10   8      274.32      332.12     43.33 o 
   5  10   8       15.77      -27.34     45.96 o 
   6  10   8       26.92       43.37     49.68 o 
   7  10   8      773.45      855.78     66.18 o 
   8  10   8      532.18      499.88     80.90 o 
   9  10   8     1280.84     1249.60    164.97 o 
  10  10   8      132.00      148.22    101.29 o 
  11  10   8       26.30       49.99    115.46 o 
 -15  11   8      284.98      224.34     94.75 o 
 -14  11   8       30.35      -78.31     79.65 o 
 -13  11   8       49.23       26.41     62.03 o 
 -12  11   8     1979.16     2021.45     92.63 o 
 -11  11   8      319.91      371.12     61.93 o 
 -10  11   8        6.37      -52.24     52.24 o 
  -9  11   8     1449.69     1566.06     77.87 o 
  -8  11   8       33.02      -28.95     49.16 o 
  -7  11   8      114.36       89.91     40.09 o 
  -6  11   8     3036.06     2621.90     73.41 o 
  -5  11   8      103.15      156.99     38.14 o 
  -4  11   8     2235.67     2205.06     66.38 o 
  -3  11   8      299.91      363.04     39.78 o 
  -2  11   8       83.10       82.34     30.41 o 
  -1  11   8     5946.78     6162.03    104.26 o 
   0  11   8      154.94      124.19     34.81 o 
   1  11   8     1265.99     1430.59     53.23 o 
   2  11   8     3656.67     3467.89     82.96 o 
   3  11   8        3.44       12.97     38.21 o 
   4  11   8     3112.19     3038.65    102.93 o 
   5  11   8        6.91        4.26     55.15 o 
   6  11   8       32.04       57.23     54.57 o 
   7  11   8     4801.15     4831.34    128.84 o 
   8  11   8       55.55        4.83     59.01 o 
   9  11   8      740.18      836.65     97.49 o 
  10  11   8      270.66      273.78     98.04 o 
 -14  12   8       55.70      -14.37     86.97 o 
 -13  12   8      416.27      324.90     89.05 o 
 -12  12   8     1027.17     1321.86     85.65 o 
 -11  12   8      457.60      646.78     70.09 o 
 -10  12   8     1791.86     2070.41     91.43 o 
  -9  12   8      851.22      919.06     68.52 o 
  -8  12   8      121.72      162.54     54.02 o 
  -7  12   8     5412.49     5404.05    132.19 o 
  -6  12   8       97.81      282.93     45.97 o 
  -5  12   8     2832.63     2525.16     75.65 o 
  -4  12   8     2011.23     2208.28     70.05 o 
  -3  12   8     2114.50     1965.97     65.87 o 
  -2  12   8     4333.80     3989.51     92.31 o 
  -1  12   8      714.08      826.06     71.70 o 
   0  12   8     1380.15     1521.74     52.21 o 
   1  12   8     3391.23     3026.30     78.41 o 
   2  12   8        4.97      -14.06     39.27 o 
   3  12   8      877.62      893.76     52.11 o 
   4  12   8      758.91      885.28     62.84 o 
   5  12   8      435.39      411.48     70.60 o 
   6  12   8     2968.99     3000.23    101.70 o 
   7  12   8       27.68      -20.02     58.53 o 
   8  12   8        2.44      -67.38     67.38 o 
   9  12   8      369.55      502.91    118.02 o 
 -14  13   8       13.90       18.08     91.57 o 
 -13  13   8     1184.46      994.36    143.13 o 
 -12  13   8       64.03       -0.45     65.89 o 
 -11  13   8      521.32      550.35     94.98 o 
 -10  13   8      615.27      595.76     71.73 o 
  -9  13   8     1888.24     2091.01    144.25 o 
  -8  13   8     1729.62     1739.94     82.93 o 
  -7  13   8       10.29       49.79     52.99 o 
  -6  13   8     1848.99     1620.35     77.22 o 
  -5  13   8     1693.77     1759.35     89.05 o 
  -4  13   8      992.76     1202.19     68.06 o 
  -3  13   8       17.51       77.71     49.59 o 
  -2  13   8      531.66      510.53     49.71 o 
  -1  13   8     6524.87     6665.39    129.88 o 
   0  13   8     2123.33     2034.42     69.64 o 
   1  13   8        3.79       93.39     47.03 o 
   2  13   8     2351.12     2536.35     79.62 o 
   3  13   8      306.54      401.17     56.66 o 
   4  13   8     2074.75     2292.56     74.33 o 
   5  13   8      974.27     1104.33     69.74 o 
   6  13   8      900.00      913.84     84.86 o 
   7  13   8      293.81      234.50     76.36 o 
   8  13   8       10.81       16.35     77.57 o 
   9  13   8       19.22      335.51    122.25 o 
 -13  14   8       37.58       40.25     89.96 o 
 -12  14   8      103.23      232.47     75.58 o 
 -11  14   8      675.62      621.60     79.03 o 
 -10  14   8      358.88      328.54     68.91 o 
  -9  14   8        0.07      -58.84     59.91 o 
  -8  14   8      373.50      308.35     62.93 o 
  -7  14   8     3469.27     3346.95    109.84 o 
  -6  14   8      409.71      551.62     61.66 o 
  -5  14   8      144.67      167.99     55.00 o 
  -4  14   8      130.55      212.95     46.38 o 
  -3  14   8     2252.63     2067.33     71.98 o 
  -2  14   8     3548.73     3728.70     95.02 o 
  -1  14   8      203.37      114.02     46.73 o 
   0  14   8     1982.00     2110.04     83.62 o 
   1  14   8     2418.57     2488.61     80.10 o 
   2  14   8     1625.28     1742.81    119.87 o 
   3  14   8      143.47       92.07     64.00 o 
   4  14   8     1361.06     1078.93     70.82 o 
   5  14   8     2251.06     2023.61    125.20 o 
   6  14   8      134.24      229.76     76.99 o 
   7  14   8        1.16      -58.60    105.63 o 
   8  14   8      899.69      851.15     95.99 o 
 -12  15   8       39.43      -37.41    108.70 o 
 -11  15   8       86.18       47.66     70.05 o 
 -10  15   8      870.42      776.07     79.98 o 
  -9  15   8       47.88      106.42     66.86 o 
  -8  15   8     3423.43     3164.43    109.33 o 
  -7  15   8      211.27       71.45     59.39 o 
  -6  15   8       55.68      129.99     58.88 o 
  -5  15   8     3595.25     3650.75    115.86 o 
  -4  15   8      294.00      287.79     60.22 o 
  -3  15   8      113.19      168.60     50.64 o 
  -2  15   8     2103.09     2069.23     75.96 o 
  -1  15   8     5919.50     5416.03    121.07 o 
   0  15   8     1182.14     1109.32     63.67 o 
   1  15   8     1187.62      840.59     60.29 o 
   2  15   8       12.32      271.28    137.76 o 
   3  15   8     1029.75     1097.48     81.95 o 
   4  15   8      562.85      585.07    101.20 o 
   5  15   8       39.54       -7.04     90.46 o 
   6  15   8      337.21      464.16    218.18 o 
   7  15   8      781.01      762.87     94.11 o 
 -11  16   8      986.22     1138.41     92.07 o 
 -10  16   8      128.30       76.75     71.18 o 
  -9  16   8      356.31      373.41     73.96 o 
  -8  16   8     2704.33     2517.15    102.96 o 
  -7  16   8      482.25      392.75     69.97 o 
  -6  16   8     1448.88     1432.44     83.95 o 
  -5  16   8      834.16      847.84     71.42 o 
  -4  16   8      497.00      416.69     62.98 o 
  -3  16   8     2046.12     1926.96     94.47 o 
  -2  16   8      834.94      942.79     82.99 o 
  -1  16   8       85.67       76.31     50.44 o 
   0  16   8      357.76      376.48     64.34 o 
   1  16   8      290.66      379.00     94.47 o 
   2  16   8     3806.76     3776.42    122.94 o 
   3  16   8      117.11       -5.25     70.64 o 
   4  16   8       35.02     -153.71    181.23 o 
   5  16   8     1609.11     1683.53    188.27 o 
   6  16   8       33.01       17.89    101.46 o 
 -10  17   8     1910.61     1814.52    102.82 o 
  -9  17   8       13.20       16.17     70.22 o 
  -8  17   8     3194.80     3200.38    115.53 o 
  -7  17   8       20.82       -5.33     68.39 o 
  -6  17   8        1.20      -21.34     65.43 o 
  -5  17   8      835.68      797.88     72.71 o 
  -4  17   8      667.77      616.70     72.53 o 
  -3  17   8       13.26       83.17     71.29 o 
  -2  17   8     1875.06     1782.24    107.59 o 
  -1  17   8      391.20      419.93     97.32 o 
   0  17   8     1287.47     1402.89    112.25 o 
   1  17   8      193.15      296.54     69.63 o 
   2  17   8       44.16       66.59     67.82 o 
   3  17   8      961.50     1042.86     83.91 o 
   4  17   8       25.88       41.14     98.02 o 
   5  17   8       73.21       20.77    102.17 o 
  -9  18   8       53.17      111.50     74.00 o 
  -8  18   8      892.56      937.15     86.73 o 
  -7  18   8       11.25      -69.52     69.52 o 
  -6  18   8     1579.84     1695.13    111.28 o 
  -5  18   8        8.90      111.81     78.77 o 
  -4  18   8       53.93       35.10     80.81 o 
  -3  18   8     2545.51     2765.96    126.92 o 
  -2  18   8        6.10      -77.86     77.86 o 
  -1  18   8      683.65      651.20     88.47 o 
   0  18   8     1398.83     1399.47    104.67 o 
   1  18   8      313.00      292.14     73.22 o 
   2  18   8      227.23      128.13     86.35 o 
   3  18   8      126.97       24.32     75.56 o 
   4  18   8        8.79      -29.49     90.10 o 
  -7  19   8        4.11      -21.15     88.58 o 
  -6  19   8      278.90      199.21     89.63 o 
  -5  19   8     1021.02     1149.01    104.86 o 
  -4  19   8       78.96       26.64     85.71 o 
  -3  19   8      634.26      698.56    114.89 o 
  -2  19   8      222.22      276.34     89.32 o 
  -1  19   8      270.52      213.66     84.80 o 
   0  19   8      906.76      844.95    100.75 o 
   1  19   8      200.88      221.60     89.63 o 
   2  19   8       24.36       72.38     87.45 o 
 -17   1   9       80.18      110.09     71.74 o 
 -16   1   9      397.59      362.62     70.79 o 
 -15   1   9      154.02      123.29     46.46 o 
 -14   1   9      663.93      751.48     50.87 o 
 -13   1   9       29.40      -24.26     38.04 o 
 -12   1   9     1009.20     1009.31     48.40 o 
 -11   1   9       15.20       -3.43     32.02 o 
 -10   1   9        3.70       11.47     38.82 o 
  -9   1   9      434.56      633.18     60.52 o 
  -8   1   9      109.65      153.48     25.94 o 
  -7   1   9     5636.52     5579.74     89.13 o 
  -6   1   9     3268.89     3177.60     57.96 o 
  -5   1   9     6465.64     7469.36    107.52 o 
  -4   1   9     6151.13     6056.21     89.43 o 
  -3   1   9      541.43      680.58     35.91 o 
  -2   1   9      385.92      464.43     27.67 o 
  -1   1   9    13341.76    16648.56    268.63 o 
   0   1   9      133.47      180.90     43.68 o 
   1   1   9     1479.88     1660.40     85.10 o 
   2   1   9     1675.00     1587.21     61.57 o 
   3   1   9     7456.94     7945.58    128.56 o 
   4   1   9      637.91      580.24     30.97 o 
   5   1   9       30.50       59.76     24.40 o 
   6   1   9        0.17       27.51     44.65 o 
   7   1   9      424.79      311.01     65.91 o 
   8   1   9       58.03      -22.73     56.85 o 
   9   1   9       98.71       82.68    101.08 o 
  10   1   9      730.13      778.91     76.94 o 
  11   1   9      228.71      287.28     75.04 o 
  12   1   9      240.16      220.45     80.85 o 
 -17   2   9      455.83      519.69     77.65 o 
 -16   2   9      199.78      117.57     99.55 o 
 -15   2   9      928.37      934.03     65.28 o 
 -14   2   9      105.13      209.82     44.34 o 
 -13   2   9      159.76      173.45     40.39 o 
 -12   2   9     1267.49     1116.20     49.47 o 
 -11   2   9       12.74       -2.95     32.60 o 
 -10   2   9     3286.62     3281.29     71.14 o 
  -9   2   9      994.39     1069.09     41.44 o 
  -8   2   9      984.32     1274.89     40.92 o 
  -7   2   9     3282.28     3007.74     74.49 o 
  -6   2   9     7506.07     8252.94    119.15 o 
  -5   2   9      109.90      129.58     25.19 o 
  -4   2   9    24365.52    27391.01    383.29 o 
  -3   2   9     3050.95     3043.65     63.64 o 
  -2   2   9     2244.18     2520.64     63.23 o 
  -1   2   9       60.24       60.21     25.58 o 
   0   2   9     1145.89     1301.86     44.36 o 
   1   2   9     7108.94     6659.46    144.48 o 
   2   2   9      193.89      219.96     31.20 o 
   3   2   9      701.69      713.48     39.62 o 
   4   2   9     2393.15     2396.95     59.21 o 
   5   2   9      232.59      234.29     28.18 o 
   6   2   9     1845.64     1786.27     87.02 o 
   7   2   9     1005.08      933.70     79.07 o 
   8   2   9       30.88      -30.10     62.92 o 
   9   2   9      601.66      507.75    100.95 o 
  10   2   9      464.82      451.36     83.15 o 
  11   2   9       33.49       69.60     82.51 o 
  12   2   9       13.36      113.41     88.77 o 
 -17   3   9      724.39      726.88    100.57 o 
 -16   3   9      456.43      265.95     70.42 o 
 -15   3   9      209.74      131.34     55.23 o 
 -14   3   9     2296.51     2432.14     72.20 o 
 -13   3   9      219.73      210.89     42.57 o 
 -12   3   9     2671.84     2434.82     68.20 o 
 -11   3   9     2697.51     2943.94    107.76 o 
 -10   3   9     2192.48     2420.12     72.37 o 
  -9   3   9     7505.88     8034.99    262.55 o 
  -8   3   9      474.84      442.43     38.15 o 
  -7   3   9     1050.02     1390.99     42.64 o 
  -6   3   9    15901.86    15695.07    231.88 o 
  -5   3   9    11971.11    13763.85    204.85 o 
  -4   3   9    10178.15     9559.87    148.48 o 
  -3   3   9     2468.33     2154.18     53.44 o 
  -2   3   9       27.51        9.27     26.30 o 
  -1   3   9    25743.34    26240.02    366.57 o 
   0   3   9      934.19      999.99     47.45 o 
   1   3   9     1376.34     1381.73     42.87 o 
   2   3   9     8635.28     8011.52    146.59 o 
   3   3   9      618.54      802.17     51.01 o 
   4   3   9     1838.20     1785.81     60.69 o 
   5   3   9     2223.97     2197.22     97.01 o 
   6   3   9      333.51      345.62     42.43 o 
   7   3   9     8388.81     8299.29    203.03 o 
   8   3   9      149.70      152.18     66.87 o 
   9   3   9       96.05       32.60     70.93 o 
  10   3   9       36.37      178.62     79.03 o 
  11   3   9      271.96      338.34     98.58 o 
  12   3   9      334.92      405.81     97.48 o 
 -17   4   9        6.61       -9.45     83.76 o 
 -16   4   9      433.05      333.28     69.17 o 
 -15   4   9     2249.41     2602.70     88.56 o 
 -14   4   9      211.86      162.26     46.11 o 
 -13   4   9      500.09      569.17     61.24 o 
 -12   4   9     1977.15     1984.59     60.97 o 
 -11   4   9       68.40       40.70     34.18 o 
 -10   4   9     3535.67     3673.42     76.79 o 
  -9   4   9     3657.58     3683.74     83.27 o 
  -8   4   9      325.01      430.91     35.89 o 
  -7   4   9    11758.00    11277.11    176.40 o 
  -6   4   9      175.25      119.67     28.50 o 
  -5   4   9     3404.60     3319.44     69.86 o 
  -4   4   9     7959.32     7485.62    121.06 o 
  -3   4   9       77.58      101.73     25.68 o 
  -2   4   9    29276.15    31107.87    431.37 o 
  -1   4   9     3081.29     2836.35     60.40 o 
   0   4   9       22.78       10.79     23.15 o 
   1   4   9     9962.06     9603.98    148.90 o 
   2   4   9       37.37       -6.77     26.42 o 
   3   4   9        9.00      -25.60     25.60 o 
   4   4   9      803.99      693.86     36.86 o 
   5   4   9       55.11      102.07     38.08 o 
   6   4   9      614.19      599.38     49.04 o 
   7   4   9     1386.60     1151.48     81.11 o 
   8   4   9        3.70      -60.42     64.32 o 
   9   4   9     1221.78     1292.81    147.12 o 
  10   4   9      833.14      748.37    129.95 o 
  11   4   9        0.89      -52.97     84.12 o 
  12   4   9     1063.98     1121.20    115.70 o 
 -17   5   9     1176.08     1390.48    114.98 o 
 -16   5   9       67.91        0.18     65.33 o 
 -15   5   9      559.41      536.07     97.86 o 
 -14   5   9     2475.43     2717.91     85.86 o 
 -13   5   9      291.39      240.56     49.47 o 
 -12   5   9     1818.72     1634.10     65.08 o 
 -11   5   9     1981.23     2088.23     68.26 o 
 -10   5   9     1156.80     1319.24     67.17 o 
  -9   5   9     1434.05     1240.55     51.49 o 
  -8   5   9      133.59      140.71     33.43 o 
  -7   5   9      408.30      479.30     34.10 o 
  -6   5   9    12866.10    12255.89    188.11 o 
  -5   5   9      526.62      538.69     32.74 o 
  -4   5   9     9064.80     8036.58    130.18 o 
  -3   5   9     1950.82     2111.07     54.08 o 
  -2   5   9       12.94       17.17     21.82 o 
  -1   5   9    26297.81    26102.88    366.59 o 
   0   5   9      562.56      572.74     31.65 o 
   1   5   9      163.21      163.48     33.94 o 
   2   5   9     7029.46     6567.54    112.30 o 
   3   5   9      145.78      118.57     31.43 o 
   4   5   9     7290.29     6771.66    117.68 o 
   5   5   9     1634.42     1616.81     64.37 o 
   6   5   9      360.34      350.65     74.31 o 
   7   5   9      254.67      215.54     73.20 o 
   8   5   9       39.69      122.49     69.74 o 
   9   5   9       41.08       55.99     70.93 o 
  10   5   9      694.10      604.02     92.36 o 
  11   5   9       39.23        0.34     87.22 o 
  12   5   9      234.27      442.32    101.46 o 
 -17   6   9       42.15      232.08    123.75 o 
 -16   6   9        5.75      -85.72     85.72 o 
 -15   6   9     1281.75     1578.68    119.36 o 
 -14   6   9        1.49      -13.44     49.27 o 
 -13   6   9       28.96       29.91     46.38 o 
 -12   6   9     6338.27     5988.48    136.98 o 
 -11   6   9        9.80       22.10     41.83 o 
 -10   6   9     4537.43     4630.96    131.97 o 
  -9   6   9     5510.72     5369.64    126.65 o 
  -8   6   9      111.73      108.44     33.68 o 
  -7   6   9    20345.17    19338.13    284.39 o 
  -6   6   9     1969.74     1838.61     54.75 o 
  -5   6   9     1574.52     1558.88     69.68 o 
  -4   6   9     4097.62     3703.61     75.28 o 
  -3   6   9      156.72      214.62     25.96 o 
  -2   6   9     5012.19     4926.88     87.28 o 
  -1   6   9     2241.76     2126.92     54.43 o 
   0   6   9     3777.82     3764.77     75.55 o 
   1   6   9     9362.30     8963.86    143.33 o 
   2   6   9       31.02       57.30     28.07 o 
   3   6   9      627.76      595.24     36.97 o 
   4   6   9     5683.24     5758.51    105.62 o 
   5   6   9     1789.44     1754.20     67.31 o 
   6   6   9     6816.79     6590.73    182.45 o 
   7   6   9       13.97       15.71     62.92 o 
   8   6   9      253.09      279.36     75.83 o 
   9   6   9     1366.53     1185.12     95.45 o 
  10   6   9      227.39      226.89     95.82 o 
  11   6   9        2.09      -85.79     85.79 o 
 -16   7   9      141.91       34.34     92.70 o 
 -15   7   9      581.14      650.12     86.71 o 
 -14   7   9     1266.41     1327.52     79.31 o 
 -13   7   9     1326.16     1308.09     75.60 o 
 -12   7   9     3343.49     3246.86     92.32 o 
 -11   7   9       92.57      151.82     43.97 o 
 -10   7   9      707.21      837.53     49.98 o 
  -9   7   9     6118.81     6151.68    118.70 o 
  -8   7   9      581.35      529.18     40.55 o 
  -7   7   9      114.58      172.66     32.30 o 
  -6   7   9     7424.46     6753.76    121.70 o 
  -5   7   9       51.31      238.07     23.73 o 
  -4   7   9     5906.88     5330.84    105.77 o 
  -3   7   9      715.20      660.88     29.53 o 
  -2   7   9      377.08      312.13     28.46 o 
  -1   7   9    18128.73    16916.71    247.00 o 
   0   7   9       40.10       18.84     26.34 o 
   1   7   9      881.84      895.00     41.28 o 
   2   7   9     5864.04     5490.76    104.76 o 
   3   7   9     1082.28     1002.69     55.23 o 
   4   7   9     2989.82     2754.65     70.21 o 
   5   7   9       27.77       -7.24     42.21 o 
   6   7   9     1640.90     1402.69     66.54 o 
   7   7   9     2031.77     2193.89    104.24 o 
   8   7   9        0.18      -69.46     69.46 o 
   9   7   9       36.02       98.47     76.46 o 
  10   7   9     2758.50     3350.21    140.16 o 
  11   7   9       47.78       55.93     86.25 o 
 -16   8   9       25.81       78.23     83.15 o 
 -15   8   9     2515.95     2867.91    128.77 o 
 -14   8   9       16.40       30.26     83.44 o 
 -13   8   9      764.49      671.24     68.17 o 
 -12   8   9     1056.17     1119.04     70.90 o 
 -11   8   9      229.76      194.11     54.17 o 
 -10   8   9     4564.29     4552.47    119.60 o 
  -9   8   9       38.80       65.95     37.44 o 
  -8   8   9     1524.95     1372.87     53.46 o 
  -7   8   9    10299.54    10121.06    148.74 o 
  -6   8   9     1114.81     1536.84     71.61 o 
  -5   8   9       89.98       88.50     23.95 o 
  -4   8   9    10655.78     9798.91    140.50 o 
  -3   8   9     2167.92     2159.66     51.33 o 
  -2   8   9     3226.76     2945.97     60.72 o 
  -1   8   9     1189.31     1317.43     44.39 o 
   0   8   9      319.71      322.73     33.08 o 
   1   8   9     5195.35     4823.34     93.08 o 
   2   8   9       59.21       60.73     31.88 o 
   3   8   9        0.09       -7.20     32.93 o 
   4   8   9     2480.77     2681.57     72.03 o 
   5   8   9     3103.82     2873.42     89.41 o 
   6   8   9     1336.96     1397.42     68.40 o 
   7   8   9       58.85       81.76     65.25 o 
   8   8   9     1828.40     1774.37    105.61 o 
   9   8   9      581.66      781.69    151.07 o 
  10   8   9      141.21      119.85     87.58 o 
  11   8   9       44.52       36.34     90.70 o 
 -16   9   9       15.57      -20.58     84.69 o 
 -15   9   9      398.73      301.40     87.32 o 
 -14   9   9      146.66      142.65     79.37 o 
 -13   9   9      626.74      513.01     69.39 o 
 -12   9   9       24.73      -27.33     57.36 o 
 -11   9   9       88.73       69.54     54.19 o 
 -10   9   9      748.26      742.58     63.52 o 
  -9   9   9     5022.22     5017.12    124.33 o 
  -8   9   9      796.05      668.27     55.48 o 
  -7   9   9      229.85      307.03     49.55 o 
  -6   9   9     2535.78     2304.92     65.79 o 
  -5   9   9     1708.17     1967.74     49.65 o 
  -4   9   9      691.19      649.45     31.60 o 
  -3   9   9      323.22      588.78     45.86 o 
  -2   9   9      948.92      924.96     38.31 o 
  -1   9   9     4365.11     4160.07     84.70 o 
   0   9   9     1931.70     1951.93     57.48 o 
   1   9   9       94.69       94.20     38.79 o 
   2   9   9     2498.98     2371.13     66.52 o 
   3   9   9      145.69      132.45     37.15 o 
   4   9   9      106.51       97.98     37.35 o 
   5   9   9      585.59      635.78     63.49 o 
   6   9   9     1289.91     1256.59     68.76 o 
   7   9   9     1139.48     1335.23     73.39 o 
   8   9   9       10.79       13.14     70.88 o 
   9   9   9       43.42        7.21     81.12 o 
  10   9   9      523.04      832.14    161.35 o 
 -15  10   9     1773.57     1934.80    122.73 o 
 -14  10   9       40.95       27.35     83.34 o 
 -13  10   9       95.78       80.33     65.72 o 
 -12  10   9      165.17      294.93     62.90 o 
 -11  10   9      486.47      462.71     66.32 o 
 -10  10   9      561.01      570.50     61.86 o 
  -9  10   9       52.59      109.98     54.61 o 
  -8  10   9      454.14      463.47     55.76 o 
  -7  10   9     1070.38     1074.61     64.20 o 
  -6  10   9     2837.31     2972.15     91.82 o 
  -5  10   9      114.60      104.63     36.28 o 
  -4  10   9     1488.48     1466.98     45.51 o 
  -3  10   9     4977.31     4787.19     85.94 o 
  -2  10   9     2400.64     2358.67     59.54 o 
  -1  10   9      103.54       85.00     32.59 o 
   0  10   9     1966.40     2029.21     82.57 o 
   1  10   9     1156.74     1081.73     49.16 o 
   2  10   9       28.70       53.88     51.14 o 
   3  10   9      672.81      620.92     44.41 o 
   4  10   9      567.97      498.41     66.88 o 
   5  10   9     1506.62     1384.14     70.79 o 
   6  10   9       63.91      -25.05     59.94 o 
   7  10   9      136.71       94.68     57.26 o 
   8  10   9     1356.87     1299.77    171.99 o 
   9  10   9      126.02      196.26     85.28 o 
  10  10   9      665.63      681.87    159.89 o 
 -15  11   9      197.30      225.14     94.75 o 
 -14  11   9        8.72       15.82     83.76 o 
 -13  11   9     1584.10     1403.76     87.13 o 
 -12  11   9       22.38      -39.63     60.20 o 
 -11  11   9      789.24      751.95     72.64 o 
 -10  11   9     1418.35     1388.23     78.41 o 
  -9  11   9      525.47      579.28     62.05 o 
  -8  11   9     4846.73     4459.41    196.30 o 
  -7  11   9       35.54       67.31     49.68 o 
  -6  11   9       93.25       19.03     47.74 o 
  -5  11   9     1480.33     1368.78     65.83 o 
  -4  11   9       66.85       73.66     36.97 o 
  -3  11   9      177.16      373.59     42.75 o 
  -2  11   9     2489.31     2406.69     70.77 o 
  -1  11   9      389.72      442.35     37.02 o 
   0  11   9     1625.76     1596.85     56.04 o 
   1  11   9     1020.45      957.38     65.47 o 
   2  11   9      137.42      167.83     41.03 o 
   3  11   9     8201.00     8216.29    145.33 o 
   4  11   9      245.58      235.30     51.67 o 
   5  11   9        0.74        2.79     73.86 o 
   6  11   9      955.23     1200.72     90.62 o 
   7  11   9     1802.36     2048.09     89.84 o 
   8  11   9      208.84      202.49     83.23 o 
   9  11   9        9.36      -81.83     81.83 o 
 -14  12   9      490.81      582.51     98.32 o 
 -13  12   9      142.51      170.04     71.12 o 
 -12  12   9      185.11      197.50     69.80 o 
 -11  12   9      428.64      386.55     68.48 o 
 -10  12   9       15.90      -58.55     58.55 o 
  -9  12   9       32.89      -10.88     54.61 o 
  -8  12   9     1092.82     1116.13     70.61 o 
  -7  12   9       48.16       -9.19     49.16 o 
  -6  12   9      960.08     1035.09     66.27 o 
  -5  12   9      719.83      697.32     58.41 o 
  -4  12   9      348.74      486.04     53.30 o 
  -3  12   9     2490.36     2338.95     71.43 o 
  -2  12   9      252.90      196.82     43.42 o 
  -1  12   9      698.47      757.51     50.20 o 
   0  12   9     4039.36     3861.26     88.83 o 
   1  12   9       35.07       49.98     40.87 o 
   2  12   9      800.68      717.88     52.79 o 
   3  12   9      410.47      322.39     46.53 o 
   4  12   9      118.58       40.65     53.84 o 
   5  12   9     1610.51     1494.58     74.97 o 
   6  12   9      172.67      153.49     61.07 o 
   7  12   9        1.40      -35.28     61.47 o 
   8  12   9      676.95      737.98     93.75 o 
   9  12   9       18.73      -50.08    106.65 o 
 -14  13   9      626.28      717.90    198.24 o 
 -13  13   9      651.80      672.71     81.24 o 
 -12  13   9      553.82      538.94     76.71 o 
 -11  13   9      424.34      443.36     71.56 o 
 -10  13   9     1446.23     1525.11     83.91 o 
  -9  13   9      314.86      302.05     63.99 o 
  -8  13   9     1788.73     1635.53     83.04 o 
  -7  13   9      712.36      617.23     64.07 o 
  -6  13   9      662.70      455.31     60.09 o 
  -5  13   9     3534.77     3445.75    108.82 o 
  -4  13   9       82.17       24.11     47.82 o 
  -3  13   9     1493.63     1591.22     72.70 o 
  -2  13   9     3793.34     3782.31    128.86 o 
  -1  13   9      619.47      628.86     59.37 o 
   0  13   9     1136.61     1163.32     59.82 o 
   1  13   9      403.37      341.23     52.74 o 
   2  13   9      273.12      305.58     47.42 o 
   3  13   9     1081.70     1160.25     60.44 o 
   4  13   9      132.96       79.73     58.57 o 
   5  13   9      608.62      480.85     64.84 o 
   6  13   9      402.15      382.81     91.42 o 
   7  13   9       24.38       28.67     73.53 o 
   8  13   9      589.51      608.80    118.18 o 
 -13  14   9        5.96       95.72     94.61 o 
 -12  14   9      317.27      375.83     76.22 o 
 -11  14   9      359.31      351.84     75.22 o 
 -10  14   9      397.71      402.64     71.94 o 
  -9  14   9      877.17     1032.64    156.89 o 
  -8  14   9      551.70      688.69     84.02 o 
  -7  14   9      269.51      280.05     60.53 o 
  -6  14   9      879.06      966.72     71.40 o 
  -5  14   9      388.03      329.48     59.54 o 
  -4  14   9      680.67      732.63     64.74 o 
  -3  14   9      942.34     1112.05     68.59 o 
  -2  14   9     1082.09      917.61     66.10 o 
  -1  14   9      964.07     1022.59     61.16 o 
   0  14   9      568.38      489.89     54.12 o 
   1  14   9      322.87      235.92     54.71 o 
   2  14   9     1472.16     1395.33     72.59 o 
   3  14   9      782.64      785.30     65.31 o 
   4  14   9      745.81      668.34     66.16 o 
   5  14   9      212.58      183.85     73.96 o 
   6  14   9       61.41       96.18     84.33 o 
   7  14   9       96.23      -47.66     78.55 o 
 -12  15   9      431.27      540.91     83.56 o 
 -11  15   9      300.32      157.84     73.68 o 
 -10  15   9      380.51      326.19     73.17 o 
  -9  15   9      216.64      205.92    105.16 o 
  -8  15   9       19.33       87.83     61.89 o 
  -7  15   9      817.37      904.87    105.65 o 
  -6  15   9      703.12      595.32     67.87 o 
  -5  15   9     1596.65     1533.06     80.58 o 
  -4  15   9      270.01      357.71     66.54 o 
  -3  15   9      290.91      272.46     60.63 o 
  -2  15   9     1041.82     1118.84     72.63 o 
  -1  15   9     1878.72     1899.46     84.86 o 
   0  15   9      898.87      923.50     64.08 o 
   1  15   9     1067.96     1015.47     63.99 o 
   2  15   9      149.74      214.27     74.67 o 
   3  15   9       26.21      -36.89     64.93 o 
   4  15   9     1066.82      968.74    109.71 o 
   5  15   9      147.65      306.54     98.92 o 
   6  15   9      278.12      337.91    103.12 o 
   7  15   9      377.32      556.49    137.24 o 
 -11  16   9      292.35      389.35     80.31 o 
 -10  16   9      185.86      234.66     76.26 o 
  -9  16   9      229.25      321.89     75.94 o 
  -8  16   9        2.20       33.98     65.95 o 
  -7  16   9      513.11      560.35     74.14 o 
  -6  16   9      671.78      595.99     71.34 o 
  -5  16   9      128.53       95.94     63.10 o 
  -4  16   9      833.50      795.12     73.99 o 
  -3  16   9      143.95       51.47     59.84 o 
  -2  16   9      261.41      297.77     62.98 o 
  -1  16   9      525.25      593.97     66.86 o 
   0  16   9      462.14      479.15     82.76 o 
   1  16   9      664.94      574.17     88.38 o 
   2  16   9      157.10       64.55     63.77 o 
   3  16   9      199.21      310.62     86.04 o 
   4  16   9      115.98      169.26    101.20 o 
   5  16   9       97.70       -8.60     98.02 o 
   6  16   9       47.97      102.54    104.84 o 
 -10  17   9       24.37       69.28     78.32 o 
  -9  17   9      526.93      540.84     80.58 o 
  -8  17   9       66.72       67.52     70.67 o 
  -7  17   9       50.32       47.29     68.03 o 
  -6  17   9      595.14      627.86     74.66 o 
  -5  17   9       75.23      204.35    126.54 o 
  -4  17   9      470.93      564.34     73.78 o 
  -3  17   9      484.62      548.08     84.00 o 
  -2  17   9      844.11      791.95    175.95 o 
  -1  17   9     1063.75     1233.56     96.47 o 
   0  17   9        0.14        2.18     77.35 o 
   1  17   9        0.73       57.10     78.10 o 
   2  17   9     1568.75     1511.07    107.59 o 
   3  17   9        7.31      -83.23     83.23 o 
   4  17   9      354.40      237.23    108.05 o 
  -8  18   9       47.16       56.09     76.57 o 
  -7  18   9      698.28      619.42     95.00 o 
  -6  18   9       36.04       91.80    111.07 o 
  -5  18   9       86.50      101.46     85.71 o 
  -4  18   9      821.95      789.23     94.41 o 
  -3  18   9      308.78      325.56     87.33 o 
  -2  18   9       32.10       37.45     82.51 o 
  -1  18   9       88.32       89.47     83.90 o 
   0  18   9      545.44      421.59     95.55 o 
   1  18   9      595.25      643.95     95.33 o 
   2  18   9      276.17      220.18    111.50 o 
   3  18   9       97.83       57.81    110.76 o 
  -6  19   9      208.05      468.05     96.52 o 
  -5  19   9      700.52      675.45    101.86 o 
  -4  19   9       45.14      225.62     89.32 o 
  -3  19   9       22.81      -41.15     86.18 o 
  -2  19   9      369.42      611.13     97.30 o 
  -1  19   9      500.30      564.05     97.61 o 
   0  19   9      355.32      270.87     92.57 o 
 -17   0  10      602.22      868.57    121.65 o 
 -16   0  10       68.41      -39.10     87.93 o 
 -15   0  10     2504.82     2398.59    105.59 o 
 -14   0  10      162.71       -9.60     59.35 o 
 -13   0  10       71.97       -6.42     54.29 o 
 -12   0  10     1782.55     1869.13     98.58 o 
 -11   0  10     1531.65     1619.33     75.62 o 
 -10   0  10     9381.95     8577.06    195.46 o 
  -9   0  10     1611.15     1528.53    102.32 o 
  -8   0  10     3122.65     3769.09    184.19 o 
  -7   0  10    25288.69    23662.77    434.55 o 
  -6   0  10      873.21     1225.91     51.16 o 
  -5   0  10      302.60      368.60     32.97 o 
  -4   0  10    17524.92    17093.48    318.04 o 
  -3   0  10      554.57      503.80     53.46 o 
  -2   0  10      409.86      631.41     65.10 o 
  -1   0  10     3514.04     2993.21    255.13 o 
   0   0  10    12054.71    11226.28    269.77 o 
   1   0  10     5643.04     5302.63    267.44 o 
   2   0  10     6736.99     7408.96    475.07 o 
   3   0  10      474.12      591.54     45.67 o 
   4   0  10     4298.01     4248.40    111.61 o 
   5   0  10      606.16      718.21     80.15 o 
   6   0  10     1304.03     1268.46     97.04 o 
   7   0  10     1274.73     1396.70    146.04 o 
   8   0  10     2263.26     2426.69    281.52 o 
   9   0  10      250.33      138.23     93.09 o 
  10   0  10      763.59      576.27    115.69 o 
  11   0  10       39.10     -100.75    100.75 o 
 -17   1  10      584.64      565.31    126.61 o 
 -16   1  10        2.21      -62.23     63.65 o 
 -15   1  10      105.64       86.83     61.38 o 
 -14   1  10     2688.23     2643.81     74.14 o 
 -13   1  10      535.88      503.11     45.42 o 
 -12   1  10      869.24      814.49     46.86 o 
 -11   1  10     2412.15     2458.31     65.02 o 
 -10   1  10      110.16      101.71     31.77 o 
  -9   1  10     9505.30    10154.22    148.51 o 
  -8   1  10      604.50      606.93     34.64 o 
  -7   1  10     2300.38     2413.33     53.62 o 
  -6   1  10    16649.50    15691.67    208.70 o 
  -5   1  10      129.73      302.46     20.20 o 
  -4   1  10     4463.47     4094.56     68.17 o 
  -3   1  10    37195.85    38098.79    588.39 o 
  -2   1  10       24.96       53.77     28.07 o 
  -1   1  10    44882.69    46766.91    716.26 o 
   0   1  10      770.53      831.94     52.32 o 
   1   1  10       76.87       62.84     29.82 o 
   2   1  10    12493.63    11853.12    180.60 o 
   3   1  10     1197.07     1358.78     76.32 o 
   4   1  10     2957.69     2703.27     64.61 o 
   5   1  10     1652.14     1643.87     62.95 o 
   6   1  10      227.53      216.21     65.52 o 
   7   1  10     3958.96     4034.21    117.71 o 
   8   1  10      619.88      616.89     67.59 o 
   9   1  10       49.75       91.67     64.54 o 
  10   1  10     1224.29     1237.46     87.84 o 
  11   1  10      108.89       40.21     75.18 o 
 -17   2  10      191.96      217.66     90.30 o 
 -16   2  10       51.08       69.79    106.86 o 
 -15   2  10     1999.67     1979.32     69.60 o 
 -14   2  10       95.37      152.42     43.51 o 
 -13   2  10      903.27      918.33     49.39 o 
 -12   2  10     4726.72     4590.51    121.97 o 
 -11   2  10       50.16       35.23     33.76 o 
 -10   2  10      899.96     1025.78     51.67 o 
  -9   2  10     3227.62     3058.37     65.32 o 
  -8   2  10      936.34     1010.80     35.92 o 
  -7   2  10     7335.30     6935.32    119.70 o 
  -6   2  10       61.99      192.11     27.14 o 
  -5   2  10      866.48      997.98     40.33 o 
  -4   2  10     5805.40     5280.84     92.94 o 
  -3   2  10      882.53      842.48     42.49 o 
  -2   2  10    16584.14    17001.51    276.12 o 
  -1   2  10     2014.37     1731.04     56.92 o 
   0   2  10     3207.58     3153.01     67.33 o 
   1   2  10    12995.23    12600.10    189.24 o 
   2   2  10     1246.25     1566.71     55.87 o 
   3   2  10       39.79       23.42     28.73 o 
   4   2  10     2776.80     2828.08     79.19 o 
   5   2  10     1125.22      996.63     52.16 o 
   6   2  10     4668.22     4677.01    141.83 o 
   7   2  10     1070.91     1059.35    107.03 o 
   8   2  10      506.34      422.89     74.42 o 
   9   2  10      464.68      391.17     81.11 o 
  10   2  10     1587.81     1754.76    112.26 o 
  11   2  10       85.14       -4.81     87.93 o 
 -17   3  10      522.60      557.10     96.84 o 
 -16   3  10      568.72      514.13     70.08 o 
 -15   3  10        4.66      -50.17     50.17 o 
 -14   3  10     1607.48     1947.41     74.81 o 
 -13   3  10      744.53      713.74     48.87 o 
 -12   3  10      680.42      634.50     44.40 o 
 -11   3  10      738.66      949.06     52.98 o 
 -10   3  10      349.06      415.36     35.46 o 
  -9   3  10     2268.81     2218.99     56.20 o 
  -8   3  10       36.59       32.93     24.48 o 
  -7   3  10       10.91      233.83     31.11 o 
  -6   3  10     8705.71     8083.80    132.96 o 
  -5   3  10     3462.23     4007.32     79.11 o 
  -4   3  10     3826.75     3734.76     74.09 o 
  -3   3  10       42.04      178.37     30.45 o 
  -2   3  10     1021.69     1122.23     54.35 o 
  -1   3  10     3187.16     2835.24     74.36 o 
   0   3  10        8.60      -12.75     28.99 o 
   1   3  10     3683.41     4108.02     79.75 o 
   2   3  10     7637.64     7208.18    120.36 o 
   3   3  10      805.69      791.83     39.38 o 
   4   3  10     1812.99     1789.20     54.61 o 
   5   3  10     3784.82     3644.55     96.11 o 
   6   3  10     1753.36     1777.24     88.98 o 
   7   3  10     1878.82     2121.13    175.64 o 
   8   3  10       24.54       78.81     70.29 o 
   9   3  10      392.56      457.59    112.83 o 
  10   3  10     3246.03     3373.92    171.06 o 
  11   3  10        2.96      -64.22     92.27 o 
 -17   4  10      493.91      549.18    116.07 o 
 -16   4  10       71.37       26.79     65.46 o 
 -15   4  10     1329.66     1235.28     70.39 o 
 -14   4  10       67.13       11.76     49.71 o 
 -13   4  10      267.06      215.09     43.09 o 
 -12   4  10     2297.90     2358.17     68.01 o 
 -11   4  10       66.18       36.72     33.72 o 
 -10   4  10     1085.72     1178.38     45.45 o 
  -9   4  10      678.77      697.92     49.15 o 
  -8   4  10     3391.78     3532.18     81.06 o 
  -7   4  10     3704.46     3577.64     78.62 o 
  -6   4  10     1683.09     1747.85     68.51 o 
  -5   4  10      135.19      122.55     28.44 o 
  -4   4  10     2106.53     2237.40     82.63 o 
  -3   4  10     1202.27     1230.37     42.78 o 
  -2   4  10      130.22      113.66     23.16 o 
  -1   4  10      912.53      953.48     36.59 o 
   0   4  10     3425.61     3731.82     74.78 o 
   1   4  10     3533.60     3417.24     71.55 o 
   2   4  10      950.11     1085.71     41.69 o 
   3   4  10      899.55      970.22     42.53 o 
   4   4  10     1070.78     1125.18     45.24 o 
   5   4  10      118.44       86.69     41.02 o 
   6   4  10     3797.65     3736.45    132.05 o 
   7   4  10      282.62      298.20     70.10 o 
   8   4  10      268.11      405.52    115.92 o 
   9   4  10      781.43      722.02     90.01 o 
  10   4  10      215.02      202.71     88.02 o 
  11   4  10       50.84       24.57     89.97 o 
 -17   5  10        1.24       35.96    113.17 o 
 -16   5  10       95.88       12.77     92.44 o 
 -15   5  10      387.26      426.30     99.05 o 
 -14   5  10       84.48      109.20     51.86 o 
 -13   5  10     1444.71     1388.32     65.24 o 
 -12   5  10       59.39      -43.06     43.06 o 
 -11   5  10      489.86      497.35     54.88 o 
 -10   5  10     1761.64     1851.40     68.31 o 
  -9   5  10     1487.27     1584.12     57.19 o 
  -8   5  10     1093.31     1069.55     47.76 o 
  -7   5  10     1090.85     1338.30     49.40 o 
  -6   5  10      548.65      514.74     50.42 o 
  -5   5  10      452.28      814.90     37.53 o 
  -4   5  10      166.43      119.53     27.24 o 
  -3   5  10       14.57       20.66     26.89 o 
  -2   5  10     2029.32     1674.59     50.28 o 
  -1   5  10     2101.96     1892.59     52.41 o 
   0   5  10      351.61      397.03     31.47 o 
   1   5  10     1484.73     1399.38     60.06 o 
   2   5  10      313.93      322.73     32.76 o 
   3   5  10     5838.12     5817.82    106.55 o 
   4   5  10        1.18       15.52     31.91 o 
   5   5  10       30.95       22.83     59.94 o 
   6   5  10      969.75     1018.27     80.47 o 
   7   5  10     1137.38     1348.61    122.95 o 
   8   5  10       26.89       20.11     73.08 o 
   9   5  10      212.42      242.32     81.93 o 
  10   5  10       13.74       22.93    107.40 o 
  11   5  10        7.98      -27.26     91.25 o 
 -17   6  10       56.18      109.89    120.20 o 
 -16   6  10        3.83      -18.13     77.27 o 
 -15   6  10       69.00       68.84     72.44 o 
 -14   6  10      118.68       94.86     53.83 o 
 -13   6  10       48.88       93.86     47.64 o 
 -12   6  10      962.65      791.21     55.79 o 
 -11   6  10      178.31       99.94     43.44 o 
 -10   6  10      465.27      525.99     45.60 o 
  -9   6  10      689.78      544.15     44.66 o 
  -8   6  10        9.03       31.57     34.59 o 
  -7   6  10      749.84      823.49     47.85 o 
  -6   6  10     2778.38     3013.73     76.51 o 
  -5   6  10       51.14      -13.60     28.55 o 
  -4   6  10     2405.46     2374.42     60.12 o 
  -3   6  10     1001.93     1056.13     37.25 o 
  -2   6  10      785.11      741.04     48.06 o 
  -1   6  10       94.22      141.41     27.50 o 
   0   6  10     3833.21     3953.82     79.94 o 
   1   6  10      410.15      434.05     34.68 o 
   2   6  10     4968.14     4723.94     92.17 o 
   3   6  10      332.02      368.24     36.57 o 
   4   6  10     1432.73     1309.72     89.39 o 
   5   6  10      242.50      262.10     48.14 o 
   6   6  10      700.38      814.45     74.67 o 
   7   6  10       91.55      131.59     68.26 o 
   8   6  10     2142.04     2141.89    109.56 o 
   9   6  10      107.31      113.02     91.97 o 
  10   6  10      261.54      236.77     87.80 o 
  11   6  10       30.05       -5.52     89.97 o 
 -16   7  10     1094.58      732.72     92.56 o 
 -15   7  10      216.09      159.52     89.85 o 
 -14   7  10     1605.79     1856.88    145.27 o 
 -13   7  10       27.81       97.90     56.34 o 
 -12   7  10      788.71      670.55     62.48 o 
 -11   7  10      630.03      649.79     52.59 o 
 -10   7  10     1871.69     1681.86     66.49 o 
  -9   7  10      875.81      964.66     69.02 o 
  -8   7  10      734.86      796.07     45.84 o 
  -7   7  10     4329.90     4136.44     88.26 o 
  -6   7  10     1094.59     1071.80     45.63 o 
  -5   7  10     8109.89     8274.24    137.53 o 
  -4   7  10     3449.56     3364.46     75.55 o 
  -3   7  10     1744.25     1853.38     46.00 o 
  -2   7  10     1225.04     1052.01     39.17 o 
  -1   7  10      588.18      706.39     37.04 o 
   0   7  10     2493.48     2584.21     65.15 o 
   1   7  10      225.96      138.50     32.52 o 
   2   7  10      225.33      171.31     36.01 o 
   3   7  10      249.47      267.35     36.13 o 
   4   7  10      201.92      220.23     50.28 o 
   5   7  10      194.69      164.08     52.32 o 
   6   7  10      112.50       98.18     57.80 o 
   7   7  10      155.75      149.56     69.74 o 
   8   7  10        4.16      -29.42     72.98 o 
   9   7  10      820.68      827.45     95.45 o 
  10   7  10        2.80      -50.05     85.79 o 
 -16   8  10      543.54      499.34     93.67 o 
 -15   8  10       95.54       42.88     79.43 o 
 -14   8  10      129.74      246.73     67.75 o 
 -13   8  10      727.49      696.16    122.41 o 
 -12   8  10       91.16       53.78     56.10 o 
 -11   8  10      346.34      303.84     57.76 o 
 -10   8  10     3600.18     3578.75    108.26 o 
  -9   8  10       47.82       43.23     48.13 o 
  -8   8  10      567.47      768.78     46.43 o 
  -7   8  10     1705.19     1694.86     57.17 o 
  -6   8  10     1062.18     1014.80     45.94 o 
  -5   8  10       75.84       44.97     30.85 o 
  -4   8  10     1787.96     2016.18     49.03 o 
  -3   8  10     1011.69     1030.49     37.47 o 
  -2   8  10      721.24      744.85     34.38 o 
  -1   8  10     1008.45      875.85     52.04 o 
   0   8  10      150.41      161.72     33.09 o 
   1   8  10     1235.45     1358.67     50.06 o 
   2   8  10     6912.81     6519.62    118.45 o 
   3   8  10       70.53      105.57     38.01 o 
   4   8  10    10073.05    10100.58    191.65 o 
   5   8  10      205.74      125.90     50.49 o 
   6   8  10     3227.82     3113.31     99.40 o 
   7   8  10      149.59      160.48    135.53 o 
   8   8  10      583.33      604.32     87.22 o 
   9   8  10      244.02      175.53     85.28 o 
  10   8  10        0.94      -24.83     84.64 o 
 -16   9  10      534.83      601.71    100.81 o 
 -15   9  10      230.83      177.21     87.49 o 
 -14   9  10      817.40      635.68     75.39 o 
 -13   9  10      509.82      626.60     71.67 o 
 -12   9  10      879.79      849.55     71.61 o 
 -11   9  10     2162.79     2186.85    115.75 o 
 -10   9  10      825.43      726.06     63.12 o 
  -9   9  10     5142.28     5106.14    127.67 o 
  -8   9  10     3025.12     2865.59     92.16 o 
  -7   9  10      961.47      866.22     83.30 o 
  -6   9  10     5728.71     5328.10    124.48 o 
  -5   9  10     2729.43     2852.81     96.18 o 
  -4   9  10     2074.48     2006.77     59.75 o 
  -3   9  10     1714.65     1677.95     48.35 o 
  -2   9  10      794.29      808.66     38.30 o 
  -1   9  10     5338.29     5015.75     96.92 o 
   0   9  10      683.62      720.49     42.32 o 
   1   9  10      346.27      335.80     45.19 o 
   2   9  10     2884.29     2769.57     73.87 o 
   3   9  10      755.70      656.14     45.15 o 
   4   9  10      815.58      845.19     60.49 o 
   5   9  10      390.39      410.31     55.40 o 
   6   9  10      838.49      997.45     68.69 o 
   7   9  10     3789.49     3666.51    136.73 o 
   8   9  10       18.82      -10.63     75.12 o 
   9   9  10      435.54      574.73     91.82 o 
  10   9  10       76.82        2.22     88.61 o 
 -15  10  10      214.46      359.35     93.60 o 
 -14  10  10      669.34      775.03     80.11 o 
 -13  10  10      103.11      210.83     64.41 o 
 -12  10  10     1592.72     1640.40    136.48 o 
 -11  10  10        2.95      -21.66     56.97 o 
 -10  10  10     1278.94     1244.17     82.85 o 
  -9  10  10      910.49      811.10    106.16 o 
  -8  10  10        7.51       -0.86     49.16 o 
  -7  10  10     4313.44     4001.38    150.35 o 
  -6  10  10        5.81       61.11     47.88 o 
  -5  10  10       79.00       89.39     62.98 o 
  -4  10  10     9444.40     9570.92    182.52 o 
  -3  10  10        4.12      -14.93     29.70 o 
  -2  10  10     3170.06     3085.81     68.75 o 
  -1  10  10     1666.29     1771.20     56.48 o 
   0  10  10     2160.12     2224.70     65.94 o 
   1  10  10     1345.94     1375.30     54.66 o 
   2  10  10     2526.55     2349.42     69.64 o 
   3  10  10        9.13       46.44     72.32 o 
   4  10  10       59.69      103.17     49.98 o 
   5  10  10        3.66      -42.64     49.39 o 
   6  10  10      344.35      325.57     60.41 o 
   7  10  10     1233.47     1203.87    100.45 o 
   8  10  10      275.03      258.98     83.10 o 
   9  10  10      265.39      336.94     95.32 o 
 -15  11  10      244.79      208.39     91.63 o 
 -14  11  10     1444.71     1413.51    111.98 o 
 -13  11  10       23.89       22.68     69.95 o 
 -12  11  10      503.60      561.13     72.85 o 
 -11  11  10     2350.45     2175.97     94.87 o 
 -10  11  10       24.22       42.60     57.76 o 
  -9  11  10     6010.45     5831.74    148.82 o 
  -8  11  10      459.04      351.73     67.09 o 
  -7  11  10       60.94       94.63     52.70 o 
  -6  11  10     7247.36     6650.36    199.96 o 
  -5  11  10       19.04      172.67     48.27 o 
  -4  11  10     1797.62     1778.86     72.77 o 
  -3  11  10      927.54      799.54     59.75 o 
  -2  11  10       58.42       63.59     33.84 o 
  -1  11  10     2312.59     2350.88     67.73 o 
   0  11  10       10.39      -37.11     37.11 o 
   1  11  10       78.56      100.31     46.27 o 
   2  11  10     3710.89     3598.26    110.65 o 
   3  11  10        5.11      -40.88     40.88 o 
   4  11  10     1212.99     1488.85     74.20 o 
   5  11  10     2482.31     2596.70     93.07 o 
   6  11  10       46.81      -32.09     55.58 o 
   7  11  10     1401.27     1830.89    107.68 o 
   8  11  10      129.36       13.48     98.84 o 
   9  11  10      208.91       67.59     86.94 o 
 -14  12  10      148.12       65.58     94.22 o 
 -13  12  10       32.20       61.24     84.82 o 
 -12  12  10     1565.20     1651.64     90.43 o 
 -11  12  10      173.03      252.32     67.94 o 
 -10  12  10      138.82       48.96     61.09 o 
  -9  12  10       29.49        9.97     57.22 o 
  -8  12  10       97.94      194.89     65.52 o 
  -7  12  10     2483.27     2541.81    105.96 o 
  -6  12  10      629.24      572.99     62.40 o 
  -5  12  10      165.44      105.18     55.36 o 
  -4  12  10     6360.64     6255.08    142.76 o 
  -3  12  10     1060.50      883.73     62.97 o 
  -2  12  10     1651.87     1321.92     69.21 o 
  -1  12  10     1276.53     1446.68     61.48 o 
   0  12  10     5141.50     5087.11    105.53 o 
   1  12  10     3339.21     3078.35     84.20 o 
   2  12  10      103.21      119.27     44.89 o 
   3  12  10       16.85        4.13     44.11 o 
   4  12  10     2747.02     2654.60    102.09 o 
   5  12  10      906.86      871.25     76.70 o 
   6  12  10      819.24      826.85     72.70 o 
   7  12  10       16.93      -47.74     62.76 o 
   8  12  10      373.31      274.83     89.37 o 
 -13  13  10      313.56      208.50     83.05 o 
 -12  13  10       17.48       68.01     89.39 o 
 -11  13  10      707.29      700.95     83.49 o 
 -10  13  10      700.20      651.61     76.23 o 
  -9  13  10     1405.11     1468.44     85.16 o 
  -8  13  10      197.15      196.20     63.70 o 
  -7  13  10      142.30      105.66     60.21 o 
  -6  13  10     3290.59     2831.45     98.01 o 
  -5  13  10      803.22      999.22     89.34 o 
  -4  13  10     1692.20     1754.44     79.47 o 
  -3  13  10      175.56      325.89     55.58 o 
  -2  13  10     1234.60     1262.12     72.10 o 
  -1  13  10     1009.98     1187.95     69.69 o 
   0  13  10        1.45       -7.17     46.01 o 
   1  13  10      389.56      242.48     52.91 o 
   2  13  10     2495.01     2743.66     81.42 o 
   3  13  10      491.50      529.03     58.65 o 
   4  13  10      450.88      404.21     62.84 o 
   5  13  10      110.38      148.36     61.95 o 
   6  13  10      843.19      971.42     78.36 o 
   7  13  10      491.27      445.80     83.56 o 
 -13  14  10       67.02      113.09     76.03 o 
 -12  14  10     1792.03     2213.42    107.05 o 
 -11  14  10      715.87      598.03     81.18 o 
 -10  14  10      727.75      838.37     79.70 o 
  -9  14  10      579.88      560.01     80.25 o 
  -8  14  10      651.16      654.36     76.70 o 
  -7  14  10     3383.49     3171.27    108.20 o 
  -6  14  10      707.70      655.51     91.93 o 
  -5  14  10      651.24      533.16     81.78 o 
  -4  14  10      496.65      502.93     63.34 o 
  -3  14  10      827.98      675.36     65.86 o 
  -2  14  10     1835.54     1682.59    116.82 o 
  -1  14  10      838.68      864.03     68.67 o 
   0  14  10      705.45      776.56     80.43 o 
   1  14  10      863.50      867.57     67.09 o 
   2  14  10      195.63      188.03     54.96 o 
   3  14  10      546.58      464.44    102.83 o 
   4  14  10      514.64      577.81     77.55 o 
   5  14  10      653.37      619.68     72.85 o 
   6  14  10      149.08      165.60     82.94 o 
   7  14  10      149.10      188.61    109.15 o 
 -12  15  10      227.18      325.74     80.90 o 
 -11  15  10       11.02      -36.98     73.03 o 
 -10  15  10      740.83      726.65     88.89 o 
  -9  15  10      439.67      491.72     91.93 o 
  -8  15  10      365.60      413.01     83.16 o 
  -7  15  10     2865.20     2890.31    152.38 o 
  -6  15  10      437.56      399.39     68.57 o 
  -5  15  10     5603.22     5672.32    144.47 o 
  -4  15  10      138.01       90.45     60.15 o 
  -3  15  10        2.50       -7.64     56.98 o 
  -2  15  10     1453.33     1490.09     93.46 o 
  -1  15  10      711.45      794.98     70.18 o 
   0  15  10      216.96      209.88     61.46 o 
   1  15  10     2826.89     2775.78    101.15 o 
   2  15  10      802.54      936.18     71.82 o 
   3  15  10      979.26     1188.88    274.48 o 
   4  15  10        0.98       -5.38     89.17 o 
   5  15  10      114.42      300.32    100.57 o 
   6  15  10      615.05      713.51    118.20 o 
 -11  16  10      195.32      114.60     77.87 o 
 -10  16  10       10.38       54.41     72.60 o 
  -9  16  10      253.13      218.11     74.12 o 
  -8  16  10     3258.46     2861.56    111.83 o 
  -7  16  10     1274.10     1155.89     85.80 o 
  -6  16  10      704.19      940.22     79.87 o 
  -5  16  10      287.43      242.32     66.74 o 
  -4  16  10     1075.95      987.07     79.69 o 
  -3  16  10     1009.76     1045.27     77.49 o 
  -2  16  10        0.60       -5.75     61.67 o 
  -1  16  10      150.66       66.63     63.07 o 
   0  16  10     1925.34     1956.38    109.93 o 
   1  16  10     1128.12      993.11     93.15 o 
   2  16  10      174.94      138.89     79.59 o 
   3  16  10      221.32       70.38    133.72 o 
   4  16  10      642.65      873.02    118.02 o 
   5  16  10     1217.47     1251.16    127.26 o 
  -9  17  10        1.13      -45.06     82.79 o 
  -8  17  10     1908.32     2052.90    103.70 o 
  -7  17  10      423.32      419.69    116.82 o 
  -6  17  10      101.66      160.47     70.05 o 
  -5  17  10     4384.47     4593.87    210.73 o 
  -4  17  10      175.80      147.86     68.74 o 
  -3  17  10      706.41      384.12     80.92 o 
  -2  17  10     2270.07     2288.49    117.22 o 
  -1  17  10      277.07      203.02     82.99 o 
   0  17  10     1354.58     1543.90    164.01 o 
   1  17  10      461.34      453.83     90.26 o 
   2  17  10      607.67      841.53    278.81 o 
   3  17  10      953.71      830.49    165.39 o 
  -8  18  10      464.31      442.41     80.22 o 
  -7  18  10      172.14      222.74     76.24 o 
  -6  18  10      311.15      280.29     73.96 o 
  -5  18  10      349.54      420.25     93.06 o 
  -4  18  10       61.23      -82.51     82.51 o 
  -3  18  10     1035.99     1231.48    145.11 o 
  -2  18  10       19.03      -47.48     82.44 o 
  -1  18  10       15.34       89.76     82.88 o 
   0  18  10     1450.73     1756.95    200.12 o 
   1  18  10      299.15      333.57     92.39 o 
   2  18  10      192.42      152.46     89.85 o 
  -4  19  10       73.52       24.65     90.03 o 
  -3  19  10        4.73      -27.33     88.58 o 
  -2  19  10     1532.30     1699.71    121.21 o 
 -17   1  11      163.18      150.66    120.51 o 
 -16   1  11        1.65       70.57     55.34 o 
 -15   1  11      187.76      219.22     54.07 o 
 -14   1  11      316.34      344.85     47.47 o 
 -13   1  11       18.38      -18.55     39.54 o 
 -12   1  11      408.29      392.74     43.12 o 
 -11   1  11        9.40       45.17     34.39 o 
 -10   1  11      429.83      406.22     35.25 o 
  -9   1  11      547.65      712.03     41.01 o 
  -8   1  11      213.21      292.36     29.90 o 
  -7   1  11     5945.20     6305.82     98.39 o 
  -6   1  11     2691.86     2722.88     54.63 o 
  -5   1  11     1204.41     1366.96     43.42 o 
  -4   1  11      222.35      283.74     25.18 o 
  -3   1  11      150.69      141.94     50.12 o 
  -2   1  11        3.90       25.04     31.20 o 
  -1   1  11     6962.84     6902.43    131.00 o 
   0   1  11      184.28      186.78     32.53 o 
   1   1  11     2315.84     2627.04     71.47 o 
   2   1  11     2466.83     2496.91     62.82 o 
   3   1  11      509.94      586.51     37.36 o 
   4   1  11       83.79       52.47     31.33 o 
   5   1  11      510.32      595.76     66.49 o 
   6   1  11       89.65       78.12     86.93 o 
   7   1  11      238.73      237.26     69.97 o 
   8   1  11       95.08      201.70     76.81 o 
   9   1  11      252.99      290.39     84.38 o 
  10   1  11      980.50      898.66    100.05 o 
  11   1  11      121.98      136.91     96.07 o 
 -17   2  11      329.99      393.43    136.19 o 
 -16   2  11       57.28        3.17     62.79 o 
 -15   2  11       90.37       44.67     52.96 o 
 -14   2  11       37.40      -21.79     48.97 o 
 -13   2  11       11.86       37.78     39.97 o 
 -12   2  11     2110.30     2274.97    110.69 o 
 -11   2  11       15.78      -16.80     33.22 o 
 -10   2  11        5.15       14.38     31.02 o 
  -9   2  11      569.64      603.03     38.49 o 
  -8   2  11      242.37      191.23     26.21 o 
  -7   2  11      337.64      236.61     33.15 o 
  -6   2  11      598.81      619.65     36.15 o 
  -5   2  11      117.38      132.15     28.89 o 
  -4   2  11       55.49      114.86     27.36 o 
  -3   2  11       67.26       25.31     29.27 o 
  -2   2  11     1528.69     1838.60     60.68 o 
  -1   2  11     2394.83     2309.08     69.26 o 
   0   2  11     1549.52     1517.77     53.83 o 
   1   2  11     1204.15     1134.52     57.50 o 
   2   2  11     1973.03     1865.98     55.86 o 
   3   2  11        7.90      -15.00     29.94 o 
   4   2  11       17.42       87.31     47.93 o 
   5   2  11      116.08      168.67     72.22 o 
   6   2  11      489.36      459.40     71.84 o 
   7   2  11      840.74      855.59     85.28 o 
   8   2  11      403.36      460.52     84.59 o 
   9   2  11        4.11      -31.67     79.24 o 
  10   2  11      526.47      575.53     93.06 o 
  11   2  11      249.13       46.78     92.00 o 
 -17   3  11      129.40       39.12     99.44 o 
 -16   3  11        8.47       -5.44     68.06 o 
 -15   3  11       96.29       49.98     61.11 o 
 -14   3  11      534.56      723.49     57.92 o 
 -13   3  11      893.41      979.44     58.14 o 
 -12   3  11     1160.18     1159.40     59.06 o 
 -11   3  11     6110.97     6355.14    147.67 o 
 -10   3  11        6.56        9.58     30.69 o 
  -9   3  11     4636.66     4947.18     88.49 o 
  -8   3  11       30.15       -0.11     32.03 o 
  -7   3  11     2771.58     3009.12     72.63 o 
  -6   3  11    13795.81    13025.77    199.45 o 
  -5   3  11     1491.83     1693.99     51.22 o 
  -4   3  11     2402.83     2449.55     61.68 o 
  -3   3  11     5483.13     5104.74    105.90 o 
  -2   3  11        0.68       26.91     31.60 o 
  -1   3  11     9184.43     9207.06    195.04 o 
   0   3  11     2739.33     2787.67     64.63 o 
   1   3  11       15.64      136.92     30.12 o 
   2   3  11     4310.22     4036.92     83.14 o 
   3   3  11      573.34      563.10     40.12 o 
   4   3  11     1771.34     1734.24     57.19 o 
   5   3  11      532.89      623.57     60.24 o 
   6   3  11      354.58      253.70     66.98 o 
   7   3  11     1055.13     1079.80     87.93 o 
   8   3  11      117.62      141.65     76.81 o 
   9   3  11      489.47      359.22     86.17 o 
  10   3  11     1086.99     1004.79    104.88 o 
  11   3  11       15.97       -8.32     95.91 o 
 -17   4  11      889.30     1147.99    110.21 o 
 -16   4  11      170.01       89.69     66.75 o 
 -15   4  11     1357.72     1243.25    122.57 o 
 -14   4  11      171.17      317.82     56.90 o 
 -13   4  11        2.03      -53.97     53.97 o 
 -12   4  11     5192.91     5201.66    270.20 o 
 -11   4  11        6.39      -19.37     40.76 o 
 -10   4  11      197.60      196.26     41.19 o 
  -9   4  11     1181.04     1021.42     50.00 o 
  -8   4  11     7494.90     7413.99    130.68 o 
  -7   4  11     2248.91     2071.49     60.52 o 
  -6   4  11     3568.83     3513.76     86.40 o 
  -5   4  11      475.25      482.47     35.48 o 
  -4   4  11     8343.48     8670.05    141.78 o 
  -3   4  11       39.98      127.79     33.87 o 
  -2   4  11     6292.88     6116.05    170.15 o 
  -1   4  11     2852.03     2487.82     60.43 o 
   0   4  11      135.04      125.00     28.67 o 
   1   4  11     3793.04     3705.24     78.82 o 
   2   4  11     4737.16     4548.98     91.42 o 
   3   4  11      300.87      376.50     37.30 o 
   4   4  11     5417.23     5378.03    173.71 o 
   5   4  11      228.05      209.17     77.71 o 
   6   4  11     2360.53     2578.81    107.89 o 
   7   4  11      749.43      747.82    127.33 o 
   8   4  11     2131.99     2149.75    207.44 o 
   9   4  11     2335.17     2444.45    124.46 o 
  10   4  11      489.21      370.30     93.86 o 
 -17   5  11      801.51     1044.40    199.24 o 
 -16   5  11      331.77      249.95     91.43 o 
 -15   5  11      343.98      317.35     58.88 o 
 -14   5  11     2987.23     3168.48     95.07 o 
 -13   5  11       99.14       98.48     48.02 o 
 -12   5  11      173.82      239.66     70.42 o 
 -11   5  11     5459.20     5753.75    148.52 o 
 -10   5  11        2.42      -24.55     39.04 o 
  -9   5  11    21802.16    21345.34    317.67 o 
  -8   5  11     2073.68     2287.61     67.70 o 
  -7   5  11      469.66      451.26     37.81 o 
  -6   5  11    14654.51    13648.23    210.12 o 
  -5   5  11      707.38      789.46     40.22 o 
  -4   5  11     3737.79     3681.94    101.59 o 
  -3   5  11    12870.88    12292.19    212.37 o 
  -2   5  11       70.74       65.67     30.73 o 
  -1   5  11     9635.61     9412.39    149.58 o 
   0   5  11     3237.64     3188.34     71.39 o 
   1   5  11     2139.14     1776.26     63.26 o 
   2   5  11     8076.60     7228.21    125.41 o 
   3   5  11      187.40      269.96     45.23 o 
   4   5  11     1757.22     1914.30     70.60 o 
   5   5  11     5481.18     5241.82    152.38 o 
   6   5  11       68.53      -16.16    104.17 o 
   7   5  11     5726.25     5582.27    168.46 o 
   8   5  11     1328.08     1355.31     99.51 o 
   9   5  11      176.88      266.77     86.57 o 
  10   5  11      751.07      824.24    104.96 o 
 -17   6  11      814.48     1148.32    124.15 o 
 -16   6  11        1.03      -79.56     79.56 o 
 -15   6  11     2893.99     3073.72    108.05 o 
 -14   6  11      123.46      290.53     55.95 o 
 -13   6  11      438.48      487.75     53.90 o 
 -12   6  11     1863.74     1805.28     71.28 o 
 -11   6  11      457.55      399.52     48.74 o 
 -10   6  11     2136.68     2244.10     75.70 o 
  -9   6  11      835.80      738.65     48.81 o 
  -8   6  11       20.74      155.95     37.76 o 
  -7   6  11     8699.30     8286.77    142.54 o 
  -6   6  11      422.84      352.25     36.06 o 
  -5   6  11      393.99      415.94     36.10 o 
  -4   6  11     5099.05     5318.27     99.72 o 
  -3   6  11      148.82      129.20     33.68 o 
  -2   6  11     5423.82     5409.97     99.36 o 
  -1   6  11     2861.40     2816.64     83.61 o 
   0   6  11       54.34       60.69     30.34 o 
   1   6  11     6068.36     5620.20    106.94 o 
   2   6  11     1604.61     1581.71     54.10 o 
   3   6  11      331.42      385.27     40.24 o 
   4   6  11     3898.02     4083.74    106.32 o 
   5   6  11       60.75       94.14     56.38 o 
   6   6  11      736.89      750.94     78.57 o 
   7   6  11     1641.03     2076.62    156.86 o 
   8   6  11      950.40      986.24     94.08 o 
   9   6  11      279.20      339.23     89.87 o 
  10   6  11      389.31      440.24     97.48 o 
 -16   7  11       20.52      167.41     85.42 o 
 -15   7  11       78.03       70.42     67.35 o 
 -14   7  11     3197.24     3349.98    112.75 o 
 -13   7  11       83.25        7.07     57.40 o 
 -12   7  11      972.17      823.53     69.36 o 
 -11   7  11     2654.06     2478.07     86.64 o 
 -10   7  11      181.25      200.86     62.31 o 
  -9   7  11     1785.21     1728.92     62.06 o 
  -8   7  11      681.28      770.83     68.67 o 
  -7   7  11      506.83      565.74     51.11 o 
  -6   7  11     7173.76     6702.13    122.16 o 
  -5   7  11      318.98      655.09     61.53 o 
  -4   7  11      275.27      191.68     33.93 o 
  -3   7  11    18513.91    18019.79    268.36 o 
  -2   7  11       13.29      -14.30     27.22 o 
  -1   7  11     3130.25     2887.87     68.85 o 
   0   7  11      489.96      605.72     39.29 o 
   1   7  11      694.12      558.73     41.85 o 
   2   7  11    15764.46    14807.01    226.59 o 
   3   7  11     1506.49     1542.27     56.21 o 
   4   7  11      642.66      690.54     61.97 o 
   5   7  11     3720.78     3560.82    125.97 o 
   6   7  11      866.17      788.25     81.93 o 
   7   7  11     2834.53     3015.83    122.50 o 
   8   7  11      304.95      307.87     83.96 o 
   9   7  11        3.00      -32.28     81.93 o 
  10   7  11      537.14      653.08    131.54 o 
 -16   8  11      302.95      156.76     86.87 o 
 -15   8  11      213.57      338.56     86.71 o 
 -14   8  11      954.31      870.84     76.13 o 
 -13   8  11       46.63       26.44     62.28 o 
 -12   8  11     3339.14     3339.15    145.27 o 
 -11   8  11       38.37      -52.16     52.16 o 
 -10   8  11       23.58      129.89     52.35 o 
  -9   8  11     1454.26     1671.86     93.36 o 
  -8   8  11      456.58      455.10     44.21 o 
  -7   8  11     6648.71     6137.58    117.54 o 
  -6   8  11      223.93      476.90     39.26 o 
  -5   8  11     1265.06     1224.73     48.71 o 
  -4   8  11    12696.97    12306.04    194.26 o 
  -3   8  11     2436.67     2481.77     69.46 o 
  -2   8  11      195.77      168.26     39.62 o 
  -1   8  11     4608.53     4963.86    109.43 o 
   0   8  11    10477.08    10570.36    170.09 o 
   1   8  11     4111.99     3975.37     87.85 o 
   2   8  11      222.18      198.96     39.26 o 
   3   8  11      409.25      496.40     59.49 o 
   4   8  11     2088.71     2191.84    139.68 o 
   5   8  11      603.42      590.16     57.61 o 
   6   8  11     1127.24     1166.38    109.16 o 
   7   8  11      340.41      588.87     83.25 o 
   8   8  11      385.97      426.28     89.35 o 
   9   8  11       86.68      -72.02    111.53 o 
 -16   9  11      134.81      142.48     94.41 o 
 -15   9  11       20.83      -53.29     86.28 o 
 -14   9  11      112.30       78.62     70.16 o 
 -13   9  11      844.71      862.23     86.33 o 
 -12   9  11      566.85      564.92     69.43 o 
 -11   9  11        5.96      149.82     61.23 o 
 -10   9  11     1430.52     1309.96     75.67 o 
  -9   9  11     1085.72      925.85     66.47 o 
  -8   9  11      206.21      212.95     69.06 o 
  -7   9  11      106.58      190.82     50.24 o 
  -6   9  11     5721.32     5311.07    123.56 o 
  -5   9  11     6796.38     7222.73    128.94 o 
  -4   9  11       32.63       10.00     34.00 o 
  -3   9  11       27.87      141.91     36.54 o 
  -2   9  11     2828.28     2565.27     84.32 o 
  -1   9  11     4405.12     4538.56     93.43 o 
   0   9  11      128.25      158.88     37.40 o 
   1   9  11       32.79       84.66     39.06 o 
   2   9  11     5568.84     5602.42    110.88 o 
   3   9  11      511.71      569.19     46.51 o 
   4   9  11        7.84      -49.33     49.33 o 
   5   9  11       45.18        4.06     51.52 o 
   6   9  11      991.97     1049.29     71.54 o 
   7   9  11       13.86      -13.32    137.51 o 
   8   9  11       12.05        8.84     81.12 o 
   9   9  11      235.00       96.04     87.17 o 
 -15  10  11      259.25      201.53     96.82 o 
 -14  10  11      812.29      699.84     89.39 o 
 -13  10  11      127.74      264.40     94.61 o 
 -12  10  11     1295.01     1197.97     80.92 o 
 -11  10  11      531.36      559.51     68.32 o 
 -10  10  11      763.10      750.83     68.04 o 
  -9  10  11     1656.77     1703.25     81.31 o 
  -8  10  11      750.82      750.23     97.52 o 
  -7  10  11     1104.09     1169.24     67.52 o 
  -6  10  11      180.55      263.90     53.56 o 
  -5  10  11      272.17      253.45     62.98 o 
  -4  10  11       78.00      222.01     59.94 o 
  -3  10  11      553.63      473.80     43.64 o 
  -2  10  11      598.26      695.30     48.22 o 
  -1  10  11      573.24      607.07     43.70 o 
   0  10  11     6347.46     6780.79    125.37 o 
   1  10  11      708.19      698.08     48.94 o 
   2  10  11       90.73      234.38     43.04 o 
   3  10  11     1879.32     1799.44     75.68 o 
   4  10  11     1603.55     1734.10    146.28 o 
   5  10  11      484.79      466.45     61.73 o 
   6  10  11        1.84        4.99     58.17 o 
   7  10  11      164.96      223.97     82.61 o 
   8  10  11      395.41      473.00     91.90 o 
 -15  11  11      507.95      527.57    101.52 o 
 -14  11  11        0.25      -36.47     71.53 o 
 -13  11  11     2271.00     2050.57     98.85 o 
 -12  11  11      435.88      353.85     70.29 o 
 -11  11  11        5.27      -48.78     63.10 o 
 -10  11  11     1695.75     1480.55     83.82 o 
  -9  11  11      470.54      608.60     66.19 o 
  -8  11  11       58.08       46.81     57.57 o 
  -7  11  11     6291.37     5912.28    153.90 o 
  -6  11  11        3.87       -1.85     48.76 o 
  -5  11  11     1005.72     1254.91     69.42 o 
  -4  11  11     1071.19      973.27     66.11 o 
  -3  11  11      928.35      803.85     59.96 o 
  -2  11  11     2476.44     2576.62     74.66 o 
  -1  11  11     3345.33     3216.55     98.90 o 
   0  11  11      298.21      258.19     42.40 o 
   1  11  11     4537.82     4527.17    137.42 o 
   2  11  11        4.58       48.13     43.06 o 
   3  11  11    12314.33    11217.44    233.65 o 
   4  11  11        3.79       -9.97     54.41 o 
   5  11  11      183.52      311.66     61.85 o 
   6  11  11      114.33       94.42     61.88 o 
   7  11  11     1905.37     1909.07    133.95 o 
   8  11  11      401.28      413.42     94.08 o 
 -14  12  11      217.03      325.73     81.16 o 
 -13  12  11      407.09      292.00     78.85 o 
 -12  12  11      215.35      128.42     70.10 o 
 -11  12  11      617.27      609.77    106.66 o 
 -10  12  11      171.76      149.58     87.87 o 
  -9  12  11        2.43      -17.33     59.16 o 
  -8  12  11     2324.60     2393.18     95.42 o 
  -7  12  11       65.84      106.00     67.05 o 
  -6  12  11      618.85      471.71     61.75 o 
  -5  12  11      313.92      391.28     63.81 o 
  -4  12  11        4.55       40.37     51.72 o 
  -3  12  11      576.18      498.77     66.30 o 
  -2  12  11      427.06      521.17     59.56 o 
  -1  12  11       34.33       52.22     52.34 o 
   0  12  11      163.35      171.18     74.12 o 
   1  12  11       51.17       94.73     43.45 o 
   2  12  11      398.83      381.42     50.21 o 
   3  12  11      540.12      515.08     60.17 o 
   4  12  11       58.75       34.57     57.39 o 
   5  12  11      595.30      598.95     76.19 o 
   6  12  11       79.16      -31.22     71.49 o 
   7  12  11        5.76      -67.65     84.38 o 
 -13  13  11     1357.10     1328.39     96.50 o 
 -12  13  11      119.72       51.28     73.61 o 
 -11  13  11     1737.02     1767.97     96.45 o 
 -10  13  11     1718.04     1706.96     91.55 o 
  -9  13  11       34.55       46.75     61.39 o 
  -8  13  11     4187.92     4107.88    126.22 o 
  -7  13  11       34.07       85.99     65.46 o 
  -6  13  11      120.20        7.68     56.77 o 
  -5  13  11      687.79      776.48     66.58 o 
  -4  13  11       42.42       -5.12     60.44 o 
  -3  13  11     2398.98     2268.78    156.95 o 
  -2  13  11     3641.35     3614.96    117.84 o 
  -1  13  11     1489.77     1507.43     78.01 o 
   0  13  11      487.28      479.47     61.16 o 
   1  13  11      656.15      722.12     71.43 o 
   2  13  11        1.69      -27.03     52.24 o 
   3  13  11       22.07      -33.42     55.81 o 
   4  13  11      477.69      431.50     66.37 o 
   5  13  11       29.43       10.81     61.88 o 
   6  13  11     1200.82     1270.98     83.19 o 
   7  13  11     1128.24     1223.07    165.39 o 
 -12  14  11     1148.13     1008.22     89.72 o 
 -11  14  11      154.80      264.17     76.48 o 
 -10  14  11      149.48      242.26     72.47 o 
  -9  14  11      674.79      614.86     74.04 o 
  -8  14  11      724.23      801.41     77.39 o 
  -7  14  11       12.05      -14.64     61.94 o 
  -6  14  11     1280.03     1212.20     80.73 o 
  -5  14  11     1367.44     1127.91     77.06 o 
  -4  14  11     1361.37     1079.48    100.06 o 
  -3  14  11      637.03      613.07     65.18 o 
  -2  14  11      386.87      392.37     75.68 o 
  -1  14  11      136.65       95.76     59.46 o 
   0  14  11      311.02      294.98     61.01 o 
   1  14  11      167.49      172.91    102.13 o 
   2  14  11       49.73       76.07     64.55 o 
   3  14  11      246.50      193.64    117.89 o 
   4  14  11        1.79      -45.70     70.88 o 
   5  14  11      153.03      128.94     76.04 o 
   6  14  11      122.75      160.30     88.29 o 
 -11  15  11       38.57      133.69     96.51 o 
 -10  15  11       21.23        5.27     70.98 o 
  -9  15  11      288.63      256.69     72.81 o 
  -8  15  11      583.93      784.49     79.60 o 
  -7  15  11      165.38       73.01     65.83 o 
  -6  15  11      936.05      767.38     76.38 o 
  -5  15  11      667.94      813.57     77.71 o 
  -4  15  11      609.77      674.46     91.43 o 
  -3  15  11       33.82      103.77     62.81 o 
  -2  15  11       11.12       34.53     60.02 o 
  -1  15  11      381.88      562.87     90.87 o 
   0  15  11       58.41       25.59     61.55 o 
   1  15  11     1341.60     1409.76    112.25 o 
   2  15  11      867.67      992.11    126.84 o 
   3  15  11      563.86      760.11    147.80 o 
   4  15  11      197.79      460.99    151.32 o 
   5  15  11       87.80       -7.04    130.20 o 
 -10  16  11        6.09       42.85     76.09 o 
  -9  16  11      211.06      208.52     78.41 o 
  -8  16  11      226.74      163.76     85.80 o 
  -7  16  11      498.36      421.85     88.13 o 
  -6  16  11      290.82      292.00     68.62 o 
  -5  16  11       36.01       13.34     65.20 o 
  -4  16  11     1465.75     1601.43     94.47 o 
  -3  16  11       46.83      103.19     63.57 o 
  -2  16  11      128.60      142.32     65.28 o 
  -1  16  11      798.43      751.21     91.43 o 
   0  16  11      169.21      203.27     69.80 o 
   1  16  11      184.72      132.58     81.02 o 
   2  16  11       29.39       89.85    156.60 o 
   3  16  11       94.09      -56.30    130.20 o 
   4  16  11      194.56       73.90    137.24 o 
  -9  17  11      114.61      199.85     79.33 o 
  -8  17  11        2.24       17.10     73.54 o 
  -7  17  11       83.80      212.76     75.45 o 
  -6  17  11     1560.41     1806.35     98.30 o 
  -5  17  11      293.78      290.44     87.43 o 
  -4  17  11        7.75      -10.83     68.84 o 
  -3  17  11      237.74      218.43     69.96 o 
  -2  17  11       36.02       65.01     81.58 o 
  -1  17  11      696.18      875.59     96.94 o 
   0  17  11      180.79      101.45     95.53 o 
   1  17  11      133.07      142.34     85.25 o 
   2  17  11      251.59      495.03    121.65 o 
  -7  18  11      584.38      423.99     80.74 o 
  -6  18  11       38.39       56.91     73.69 o 
  -5  18  11      450.67      384.92     88.82 o 
  -4  18  11      613.45      650.27     94.69 o 
  -3  18  11       17.06      -82.76     82.76 o 
  -2  18  11      533.33      464.77     94.65 o 
  -1  18  11      216.49      295.46     91.21 o 
   0  18  11      288.20      398.91     96.17 o 
 -17   0  12     1149.75     1375.93    204.10 o 
 -16   0  12       75.17       79.18     97.22 o 
 -15   0  12      496.67      472.66     95.52 o 
 -14   0  12      261.11      223.03     89.57 o 
 -13   0  12      733.84      955.03     91.74 o 
 -12   0  12     4113.96     3992.22    172.09 o 
 -11   0  12      325.53      447.88     80.68 o 
 -10   0  12     2117.85     1875.51    149.27 o 
  -9   0  12     6886.02     6723.41    211.17 o 
  -8   0  12      685.67      708.61     48.30 o 
  -7   0  12    12310.68    11684.53    231.92 o 
  -6   0  12     1485.82     1314.88     80.17 o 
  -5   0  12      128.84       87.10     32.52 o 
  -4   0  12    11236.92    11704.49    231.10 o 
  -3   0  12       86.78      159.47     50.96 o 
  -2   0  12     2598.31     3558.17    124.34 o 
  -1   0  12     7515.94     7633.13    205.00 o 
   0   0  12     5605.88     5348.88    174.19 o 
   1   0  12     3471.48     3287.93    130.20 o 
   2   0  12      415.36      534.89    105.57 o 
   3   0  12      641.68      553.92     63.80 o 
   4   0  12     6172.82     6081.09    178.40 o 
   5   0  12        3.79      186.51    119.65 o 
   6   0  12        1.43      -59.82    116.13 o 
   7   0  12      641.36      453.95    144.28 o 
   8   0  12       77.70       68.07     90.80 o 
   9   0  12     3780.34     3888.51    270.96 o 
  10   0  12      580.03      464.51    172.43 o 
 -17   1  12     1825.50     1628.09    146.56 o 
 -16   1  12     1679.46     1683.44     89.90 o 
 -15   1  12      402.13      324.04     67.76 o 
 -14   1  12     2822.51     3002.47    104.94 o 
 -13   1  12      608.10      754.54     77.57 o 
 -12   1  12      554.00      433.05     48.92 o 
 -11   1  12     5836.77     6008.23    106.69 o 
 -10   1  12     1210.98     1312.33     46.81 o 
  -9   1  12     3361.45     3376.87     71.31 o 
  -8   1  12     1821.78     1653.80     65.05 o 
  -7   1  12      778.57      856.48     33.07 o 
  -6   1  12    18518.40    17150.40    229.41 o 
  -5   1  12       27.02      153.73     22.83 o 
  -4   1  12     1495.78     1591.08     54.29 o 
  -3   1  12     7708.36     6523.58    138.16 o 
  -2   1  12        4.74       27.25     34.22 o 
  -1   1  12     6550.20     6128.20    170.11 o 
   0   1  12     3516.90     3411.48     85.27 o 
   1   1  12      466.67      783.19     47.17 o 
   2   1  12    12391.51    11868.15    207.82 o 
   3   1  12      556.45      553.16     48.93 o 
   4   1  12      136.08       67.10     47.24 o 
   5   1  12     6236.91     6568.34    261.66 o 
   6   1  12        4.59       25.28     68.01 o 
   7   1  12     1142.49     1255.17     98.01 o 
   8   1  12      927.69     1043.59    103.22 o 
   9   1  12     1129.85     1225.22    105.16 o 
  10   1  12      428.90      433.31     96.79 o 
 -17   2  12       22.34      -89.79    110.71 o 
 -16   2  12       33.58      -15.64     63.20 o 
 -15   2  12     1205.93     1256.89     70.39 o 
 -14   2  12      286.88      437.73     75.17 o 
 -13   2  12       42.31       37.40     46.89 o 
 -12   2  12     2324.01     2446.78     86.46 o 
 -11   2  12       82.35      118.16     42.05 o 
 -10   2  12        3.32       -2.88     41.94 o 
  -9   2  12     5519.51     4848.33    100.17 o 
  -8   2  12     1912.40     1962.93     60.35 o 
  -7   2  12     4041.14     3740.18     82.24 o 
  -6   2  12     5962.91     5938.39    107.48 o 
  -5   2  12      811.11      775.01     39.10 o 
  -4   2  12    10889.88    11321.86    177.34 o 
  -3   2  12       66.36       86.31     34.47 o 
  -2   2  12        0.58       38.96     32.44 o 
  -1   2  12     3070.53     2923.94     79.41 o 
   0   2  12      619.70      569.87     43.14 o 
   1   2  12     3479.10     3353.81    115.75 o 
   2   2  12      581.10      625.29     38.93 o 
   3   2  12     1911.17     2049.21     61.98 o 
   4   2  12     4321.85     4353.58    108.52 o 
   5   2  12       39.60       10.22     60.34 o 
   6   2  12       16.45      -67.45     67.45 o 
   7   2  12     1419.76     1400.22     97.24 o 
   8   2  12     1170.63     1230.36    114.16 o 
   9   2  12      113.38      210.47     87.22 o 
  10   2  12      777.66      733.67    103.33 o 
 -17   3  12      353.63      297.23     87.32 o 
 -16   3  12       30.76       73.80     57.71 o 
 -15   3  12       22.40       28.93     55.90 o 
 -14   3  12     2689.73     2905.77     90.19 o 
 -13   3  12        0.53       17.46     46.03 o 
 -12   3  12      100.40       94.62     45.62 o 
 -11   3  12     4578.91     4731.51    140.92 o 
 -10   3  12      867.47      904.39     62.99 o 
  -9   3  12     2645.49     2732.19     75.71 o 
  -8   3  12     3542.73     3427.49     92.55 o 
  -7   3  12      233.89      362.47     36.92 o 
  -6   3  12     9624.99     9051.26    149.59 o 
  -5   3  12     1597.15     1768.69     54.83 o 
  -4   3  12      722.67      699.45     39.50 o 
  -3   3  12     5276.90     5022.91    107.72 o 
  -2   3  12     1002.89      992.98     49.49 o 
  -1   3  12     3630.55     3370.57     86.35 o 
   0   3  12     1590.30     1641.89     57.56 o 
   1   3  12       98.17       89.28     32.52 o 
   2   3  12     6169.97     5714.52    107.45 o 
   3   3  12      265.82      289.09     38.40 o 
   4   3  12      110.12      123.95     44.79 o 
   5   3  12     4327.09     4304.73    140.21 o 
   6   3  12      934.44      835.69     79.07 o 
   7   3  12     3362.84     3443.83    136.79 o 
   8   3  12       74.19      180.97     83.15 o 
   9   3  12     1979.34     1956.99    117.80 o 
  10   3  12      711.71      750.42    104.24 o 
 -17   4  12       74.84      111.48     74.18 o 
 -16   4  12       36.88       14.35     57.94 o 
 -15   4  12        6.86        8.38     61.10 o 
 -14   4  12       59.00       24.21     51.06 o 
 -13   4  12      717.05      824.44     59.62 o 
 -12   4  12     1088.93     1031.98     58.11 o 
 -11   4  12        4.22      -11.85     43.34 o 
 -10   4  12      118.95      187.37     42.52 o 
  -9   4  12     2078.23     1964.75     73.78 o 
  -8   4  12      255.47      244.09     38.62 o 
  -7   4  12      849.64      917.81     46.16 o 
  -6   4  12       33.05      168.48     34.03 o 
  -5   4  12     2470.10     2377.34     64.73 o 
  -4   4  12     6273.70     6127.13    111.87 o 
  -3   4  12      315.83      411.34     40.24 o 
  -2   4  12        0.28        0.92     33.77 o 
  -1   4  12     1232.57     1286.86     49.31 o 
   0   4  12      461.27      397.52     36.57 o 
   1   4  12      782.20      874.19     51.89 o 
   2   4  12       28.81       24.37     38.38 o 
   3   4  12     1098.52     1099.36     49.43 o 
   4   4  12      206.14      166.90     53.26 o 
   5   4  12      178.46      179.41     68.01 o 
   6   4  12     2405.35     2448.32    110.67 o 
   7   4  12      688.01      629.55     85.59 o 
   8   4  12        6.65       11.83     80.47 o 
   9   4  12      138.47       95.23     86.57 o 
  10   4  12       44.46      123.72     96.08 o 
 -17   5  12       11.74     -118.48    118.48 o 
 -16   5  12       30.35      -35.21     76.19 o 
 -15   5  12        5.92      -35.08     79.19 o 
 -14   5  12      252.92      387.14     85.88 o 
 -13   5  12      315.46      241.19     52.06 o 
 -12   5  12      414.72      267.94     50.25 o 
 -11   5  12      142.07      143.80     44.70 o 
 -10   5  12     2631.65     2433.20     75.12 o 
  -9   5  12      667.12      755.81     49.72 o 
  -8   5  12     1190.83     1044.31     82.96 o 
  -7   5  12      188.61      246.25     37.55 o 
  -6   5  12     1244.09     1227.70     57.40 o 
  -5   5  12       13.55       53.28     32.08 o 
  -4   5  12       27.82       45.84     31.65 o 
  -3   5  12      305.66      371.93     41.05 o 
  -2   5  12      672.78      589.09     35.27 o 
  -1   5  12     1501.64     1379.24     49.35 o 
   0   5  12       51.15       51.70     32.75 o 
   1   5  12     1120.61     1041.44     46.20 o 
   2   5  12       30.38       18.43     34.86 o 
   3   5  12      165.60      178.80     41.59 o 
   4   5  12       85.67       12.89     45.96 o 
   5   5  12      319.72      283.46     69.02 o 
   6   5  12      465.45      455.62     77.98 o 
   7   5  12       45.31       48.54     74.19 o 
   8   5  12        1.02      -75.61     75.61 o 
   9   5  12       65.38      169.01    222.31 o 
 -16   6  12      343.69      415.20     90.21 o 
 -15   6  12      104.40      103.05     66.54 o 
 -14   6  12        4.89      -36.57     60.35 o 
 -13   6  12       23.23        2.91     49.06 o 
 -12   6  12      631.58      748.13     57.26 o 
 -11   6  12       25.49       18.30     42.90 o 
 -10   6  12     1355.85     1463.16     63.36 o 
  -9   6  12     1025.80      933.32     51.97 o 
  -8   6  12      236.39      358.03     42.68 o 
  -7   6  12        0.66       31.25     36.58 o 
  -6   6  12       57.72      172.99     35.76 o 
  -5   6  12      258.37      271.65     36.04 o 
  -4   6  12     2935.33     2783.96     71.73 o 
  -3   6  12      254.54      318.91     37.73 o 
  -2   6  12      339.92      404.82     38.02 o 
  -1   6  12      209.74      322.54     44.33 o 
   0   6  12     1929.28     2163.22     63.29 o 
   1   6  12      247.27      231.90     38.44 o 
   2   6  12    16380.14    16925.29    256.37 o 
   3   6  12      224.75      248.09     49.29 o 
   4   6  12     3881.17     3589.30    103.08 o 
   5   6  12      901.83      869.05     64.00 o 
   6   6  12      949.55      907.18     83.91 o 
   7   6  12       74.11       85.66     75.61 o 
   8   6  12      301.40      206.45     85.33 o 
   9   6  12        9.10       89.53     87.93 o 
 -16   7  12      106.03      184.28     87.49 o 
 -15   7  12     1551.56     1620.30     92.08 o 
 -14   7  12      404.03      430.57     70.08 o 
 -13   7  12     2298.35     2139.37    108.64 o 
 -12   7  12     1767.84     1846.90     89.90 o 
 -11   7  12       52.74       91.29     56.28 o 
 -10   7  12      490.33      433.58     49.92 o 
  -9   7  12       12.49       24.20     42.18 o 
  -8   7  12      481.36      559.05     47.21 o 
  -7   7  12     3883.81     3762.18     87.51 o 
  -6   7  12     1218.21     1170.63     78.95 o 
  -5   7  12     4122.63     4073.51     90.11 o 
  -4   7  12     2800.78     2688.32     71.85 o 
  -3   7  12     2774.05     2993.99     84.17 o 
  -2   7  12       41.09       31.31     37.80 o 
  -1   7  12       51.20       52.90     39.40 o 
   0   7  12     1159.77     1272.27     51.18 o 
   1   7  12     4344.59     4105.49     91.17 o 
   2   7  12      941.33      963.40     50.11 o 
   3   7  12     4209.31     3806.60    104.35 o 
   4   7  12      766.83      821.10     60.80 o 
   5   7  12       16.11      -50.76     50.76 o 
   6   7  12      454.52      335.05     78.43 o 
   7   7  12      188.12      160.08    104.92 o 
   8   7  12       40.05       76.45     93.50 o 
   9   7  12       10.82      -14.08     87.36 o 
 -16   8  12        1.20        4.04     83.50 o 
 -15   8  12      247.63      184.27     73.65 o 
 -14   8  12        4.10      -42.79     67.04 o 
 -13   8  12        5.43      -22.41     63.40 o 
 -12   8  12      911.33      955.39     74.17 o 
 -11   8  12      291.09      395.04     62.81 o 
 -10   8  12        3.24      -22.68     54.02 o 
  -9   8  12      316.23      278.93     62.23 o 
  -8   8  12        5.12       13.73     40.24 o 
  -7   8  12      120.70       85.73     38.59 o 
  -6   8  12     4795.13     4807.00    127.39 o 
  -5   8  12      181.37      199.85     39.19 o 
  -4   8  12     5770.30     5740.19    175.53 o 
  -3   8  12      370.08      331.14     40.90 o 
  -2   8  12     9987.60     9318.67    176.15 o 
  -1   8  12     1250.84     1233.09     59.26 o 
   0   8  12     9843.86     9715.77    161.87 o 
   1   8  12       67.99       30.43     38.21 o 
   2   8  12       99.02      206.52     54.79 o 
   3   8  12       95.05       68.14     48.20 o 
   4   8  12      210.81      129.30     51.53 o 
   5   8  12      148.97      127.37     53.10 o 
   6   8  12       46.17       42.78     95.52 o 
   7   8  12       34.46        9.50    105.92 o 
   8   8  12       11.82      -12.09     84.64 o 
   9   8  12       37.34       25.78     90.64 o 
 -15   9  12       20.02      105.65     71.98 o 
 -14   9  12      530.23      641.04     78.79 o 
 -13   9  12       20.13       -8.77     78.21 o 
 -12   9  12       13.56      -36.27     61.72 o 
 -11   9  12     4827.57     4876.65    136.25 o 
 -10   9  12      379.64      409.52     61.01 o 
  -9   9  12     1721.50     1761.97     98.03 o 
  -8   9  12     2111.98     2078.27     84.73 o 
  -7   9  12     1448.25     1496.92    104.51 o 
  -6   9  12     3925.59     3873.87    138.66 o 
  -5   9  12      274.18      344.75     42.40 o 
  -4   9  12      353.14      287.57     40.99 o 
  -3   9  12     5712.24     6082.04    118.68 o 
  -2   9  12     1060.43     1177.38     54.38 o 
  -1   9  12    27735.36    25968.74    421.67 o 
   0   9  12     1822.02     1885.96     62.31 o 
   1   9  12       31.73       35.00     39.62 o 
   2   9  12      916.71      990.05     78.00 o 
   3   9  12      108.57       46.09     52.05 o 
   4   9  12      925.45      930.45     96.92 o 
   5   9  12     1635.81     1562.56    114.28 o 
   6   9  12      494.53      554.98     81.93 o 
   7   9  12      507.21      558.98     89.45 o 
   8   9  12      458.34      375.84     91.38 o 
 -15  10  12      910.90      848.70     88.84 o 
 -14  10  12      338.06      214.49     75.24 o 
 -13  10  12      284.98      279.79     72.76 o 
 -12  10  12     1681.45     1778.17     93.33 o 
 -11  10  12     1086.90     1191.25    112.25 o 
 -10  10  12        4.56      -29.19     57.89 o 
  -9  10  12     1063.67     1148.96    107.68 o 
  -8  10  12      659.63      626.37     64.13 o 
  -7  10  12     1329.45     1389.23     79.24 o 
  -6  10  12      954.80     1068.21     67.72 o 
  -5  10  12       64.92       57.33     47.98 o 
  -4  10  12      995.21     1070.83     65.20 o 
  -3  10  12        4.52      -48.79     48.79 o 
  -2  10  12      514.42      622.36     51.43 o 
  -1  10  12      227.03      243.74     49.23 o 
   0  10  12      212.90      144.63     48.10 o 
   1  10  12      939.24      953.62     61.85 o 
   2  10  12     1982.43     1937.31     67.49 o 
   3  10  12       27.59       11.83     55.87 o 
   4  10  12      339.77      228.17     57.07 o 
   5  10  12      417.35      441.05     63.35 o 
   6  10  12     1040.18     1152.33     98.10 o 
   7  10  12      590.49      617.46     88.70 o 
   8  10  12       71.97        0.94     86.67 o 
 -14  11  12     1110.08     1238.39     95.20 o 
 -13  11  12       49.25       10.09     72.39 o 
 -12  11  12      375.56      358.32     77.20 o 
 -11  11  12     2293.65     2475.81    101.67 o 
 -10  11  12      260.66      171.68     64.17 o 
  -9  11  12       32.06       33.03     56.81 o 
  -8  11  12       22.71        6.63     67.05 o 
  -7  11  12      268.85      315.80     57.86 o 
  -6  11  12     4765.85     4196.31    116.48 o 
  -5  11  12     3979.81     4193.44    130.54 o 
  -4  11  12       26.48      -36.81     49.88 o 
  -3  11  12     2637.93     3006.78     98.58 o 
  -2  11  12       72.61       54.30     67.05 o 
  -1  11  12     2381.79     2435.56     83.34 o 
   0  11  12      543.92      629.26     58.61 o 
   1  11  12      149.53      145.17     50.43 o 
   2  11  12     4521.45     4410.38    103.16 o 
   3  11  12      178.11      479.32     60.65 o 
   4  11  12      394.86      398.88     63.70 o 
   5  11  12      938.93     1094.59     77.15 o 
   6  11  12      753.94      782.62     93.41 o 
   7  11  12       64.86       78.78     86.42 o 
 -14  12  12      569.48      647.22     87.65 o 
 -13  12  12      241.25      163.77     76.67 o 
 -12  12  12     1905.77     2116.51    102.42 o 
 -11  12  12        0.56       96.83     67.11 o 
 -10  12  12       95.27      105.54     67.55 o 
  -9  12  12     4215.07     3773.27    123.09 o 
  -8  12  12     4226.49     4205.52    125.72 o 
  -7  12  12     2730.76     2794.89    124.95 o 
  -6  12  12      314.12      507.51     64.90 o 
  -5  12  12     4872.51     4842.10    131.55 o 
  -4  12  12     5990.06     5682.74    139.40 o 
  -3  12  12       67.47       40.94     55.71 o 
  -2  12  12        0.36       33.87     53.93 o 
  -1  12  12     2420.40     2493.25     90.45 o 
   0  12  12     2088.55     2196.13     97.39 o 
   1  12  12      836.28      847.72     61.78 o 
   2  12  12      107.60       92.41     52.49 o 
   3  12  12     1475.63     1248.84     88.02 o 
   4  12  12     3220.41     3433.83    111.62 o 
   5  12  12        3.54       72.32     62.42 o 
   6  12  12      625.26      486.99     87.32 o 
   7  12  12      262.83      457.04    127.63 o 
 -13  13  12      968.00      868.23    118.07 o 
 -12  13  12        6.08      -35.46    104.63 o 
 -11  13  12       44.20      242.91     75.09 o 
 -10  13  12     1115.23     1157.74    126.47 o 
  -9  13  12     2667.47     2860.88    152.89 o 
  -8  13  12       30.81       -3.99     65.01 o 
  -7  13  12      718.93      628.98     68.89 o 
  -6  13  12     1188.74     1265.83     76.46 o 
  -5  13  12      211.53      249.24     61.01 o 
  -4  13  12      330.74      204.13     61.78 o 
  -3  13  12     5758.56     5283.69    137.91 o 
  -2  13  12      586.75      506.12     66.36 o 
  -1  13  12       75.24       93.34     59.32 o 
   0  13  12      439.55      321.38     68.89 o 
   1  13  12      573.99      615.10     74.48 o 
   2  13  12     2259.86     2551.73    135.60 o 
   3  13  12        4.84        8.80     82.11 o 
   4  13  12      370.42      356.56     77.81 o 
   5  13  12      127.48      -11.50     63.12 o 
   6  13  12       10.69      -81.72     81.72 o 
 -12  14  12      290.15      367.41     82.05 o 
 -11  14  12       84.78       79.53     72.86 o 
 -10  14  12      448.36      394.28     77.76 o 
  -9  14  12      356.66      291.63     73.17 o 
  -8  14  12      287.54      262.46     96.59 o 
  -7  14  12      543.85      577.52     72.18 o 
  -6  14  12       41.28      251.44     64.86 o 
  -5  14  12      445.60      481.67     68.74 o 
  -4  14  12     2006.74     2221.98     93.51 o 
  -3  14  12      551.31      472.11     67.59 o 
  -2  14  12      646.16      670.62     71.11 o 
  -1  14  12      294.43      327.31     65.63 o 
   0  14  12      862.30      873.40     86.39 o 
   1  14  12      721.41      790.94     81.06 o 
   2  14  12       30.75      -71.29     86.98 o 
   3  14  12      763.82      684.88    110.85 o 
   4  14  12      134.01       33.05     91.66 o 
   5  14  12      126.75      129.44     91.97 o 
 -11  15  12     1016.56     1046.92     93.13 o 
 -10  15  12      382.27      333.32     80.33 o 
  -9  15  12      526.85      542.17     94.47 o 
  -8  15  12      158.11      105.50     68.89 o 
  -7  15  12     1228.44     1168.60     85.95 o 
  -6  15  12      392.01      562.83     74.20 o 
  -5  15  12     1834.15     1681.94     89.90 o 
  -4  15  12       82.15      112.62     67.80 o 
  -3  15  12      387.82      544.54    138.16 o 
  -2  15  12     3119.19     3007.31    108.28 o 
  -1  15  12      973.91      929.42     80.03 o 
   0  15  12      230.39      201.17     78.05 o 
   1  15  12      711.29      695.18     75.78 o 
   2  15  12     1145.99     1439.93    120.51 o 
   3  15  12      583.08      459.43    103.24 o 
   4  15  12       83.62      112.61    137.24 o 
 -10  16  12      192.00      109.38     78.67 o 
  -9  16  12       94.01      128.04     75.63 o 
  -8  16  12       78.09      146.45     74.36 o 
  -7  16  12       42.34      120.63     69.67 o 
  -6  16  12       55.22        2.00     69.80 o 
  -5  16  12      661.20      627.86     80.97 o 
  -4  16  12      452.36      536.51     74.63 o 
  -3  16  12      938.38     1073.65     97.25 o 
  -2  16  12      272.61      223.03     69.87 o 
  -1  16  12     1024.36     1130.79     92.44 o 
   0  16  12     3604.23     3681.03    161.01 o 
   1  16  12       55.35       57.49     81.53 o 
   2  16  12        3.85       38.71    126.68 o 
   3  16  12     1496.44     1108.49    175.95 o 
  -8  17  12      355.99      446.47     80.42 o 
  -7  17  12      381.81      452.81     81.51 o 
  -6  17  12      758.25      845.58    130.03 o 
  -5  17  12      628.69      817.07     87.06 o 
  -4  17  12      421.30      465.87    112.76 o 
  -3  17  12       15.80      -17.83     72.15 o 
  -2  17  12     2563.16     2854.35    229.03 o 
  -1  17  12       33.98      -72.28     83.90 o 
   0  17  12       12.05      -21.92     87.80 o 
   1  17  12     1672.03     1988.95    124.35 o 
  -5  18  12     1037.24     1035.29     92.61 o 
  -4  18  12      261.22       73.06     89.62 o 
  -3  18  12      197.39      154.31    102.73 o 
  -2  18  12      239.52      259.68    142.83 o 
 -17   1  13     1267.51     1117.25     89.63 o 
 -16   1  13     1079.61     1006.53     81.57 o 
 -15   1  13      513.55      636.63     72.24 o 
 -14   1  13     4613.01     4662.44    132.43 o 
 -13   1  13      150.54      176.40     58.73 o 
 -12   1  13       69.22       60.64     53.71 o 
 -11   1  13      537.69      530.43     48.76 o 
 -10   1  13        1.98       -2.08     37.93 o 
  -9   1  13       12.24       65.73     36.31 o 
  -8   1  13      173.49      147.53     45.13 o 
  -7   1  13      866.00     1066.61     45.43 o 
  -6   1  13     1950.63     1930.12     60.00 o 
  -5   1  13      518.30      479.50     29.22 o 
  -4   1  13      291.44      381.20     28.75 o 
  -3   1  13      362.70      287.57     46.22 o 
  -2   1  13       56.27       69.37     36.89 o 
  -1   1  13     2013.55     2109.45    100.51 o 
   0   1  13      292.27      324.14     40.86 o 
   1   1  13      874.08      862.35     78.28 o 
   2   1  13      998.10      974.42     54.76 o 
   3   1  13       24.72       63.03     39.77 o 
   4   1  13       18.59       -8.80     72.16 o 
   5   1  13     1057.04     1265.74    237.53 o 
   6   1  13        8.53      -28.80     72.73 o 
   7   1  13      259.32      223.11     77.76 o 
   8   1  13      157.98      202.70     85.18 o 
   9   1  13        0.92       55.94     88.30 o 
 -17   2  13      158.30      154.40     98.80 o 
 -16   2  13       91.35      -47.27     79.24 o 
 -15   2  13      121.54       43.38     73.14 o 
 -14   2  13      461.47      459.59     66.29 o 
 -13   2  13        1.17       12.86     47.85 o 
 -12   2  13      447.29      503.65     62.60 o 
 -11   2  13     2735.61     2675.54     78.97 o 
 -10   2  13     1487.10     1410.02     58.70 o 
  -9   2  13     2066.82     2044.26     64.94 o 
  -8   2  13      519.89      420.23     39.45 o 
  -7   2  13      157.59      174.58     36.05 o 
  -6   2  13     1590.46     1929.53     64.99 o 
  -5   2  13        3.51      -27.59     30.35 o 
  -4   2  13      347.81      388.97     27.58 o 
  -3   2  13        1.20       13.03     47.24 o 
  -2   2  13      209.41      176.25     39.95 o 
  -1   2  13     1249.99     1221.72     63.49 o 
   0   2  13       11.58       -1.58     37.31 o 
   1   2  13      588.62      520.23     46.87 o 
   2   2  13       17.84        3.82     39.55 o 
   3   2  13      689.03      668.90     44.95 o 
   4   2  13      395.12      356.86     68.64 o 
   5   2  13      304.79      392.64     72.44 o 
   6   2  13      101.19      108.27     72.92 o 
   7   2  13      680.53      736.00     91.29 o 
   8   2  13       27.92       21.85     81.70 o 
   9   2  13      619.62      552.33    101.46 o 
 -17   3  13      187.16      206.05     88.70 o 
 -16   3  13      224.35      110.59     67.99 o 
 -15   3  13      445.26      413.05     68.39 o 
 -14   3  13     4050.97     4075.69    107.76 o 
 -13   3  13      974.58     1054.71     81.74 o 
 -12   3  13     2962.03     2977.61    113.12 o 
 -11   3  13     1335.75     1347.35     60.19 o 
 -10   3  13      867.97      792.87     51.67 o 
  -9   3  13      700.22      692.49     47.72 o 
  -8   3  13     1663.82     1572.10     57.90 o 
  -7   3  13      684.93      770.78     44.86 o 
  -6   3  13     8554.94     8113.57    172.56 o 
  -5   3  13      178.41       99.22     32.59 o 
  -4   3  13      123.55      228.30     33.46 o 
  -3   3  13    14457.90    14060.33    242.75 o 
  -2   3  13      371.41      223.88     69.99 o 
  -1   3  13     3283.96     3647.23     92.97 o 
   0   3  13     3448.81     3295.73     89.36 o 
   1   3  13       39.17       83.24     41.05 o 
   2   3  13     4321.00     4386.68     93.69 o 
   3   3  13       10.18      -37.97     37.97 o 
   4   3  13      261.29      252.82     50.53 o 
   5   3  13     7451.25     7411.14    195.87 o 
   6   3  13       99.73       40.76     71.50 o 
   7   3  13     3358.55     3369.41    136.54 o 
   8   3  13      175.93      234.63     91.30 o 
   9   3  13     1258.53     1277.95    115.55 o 
 -17   4  13      472.66      521.02    128.44 o 
 -16   4  13       97.78      -21.48     67.83 o 
 -15   4  13      235.32      178.37     59.58 o 
 -14   4  13      281.75      372.42     63.05 o 
 -13   4  13      497.27      541.50     62.60 o 
 -12   4  13     3399.31     3395.55     94.78 o 
 -11   4  13      166.07      228.95     47.23 o 
 -10   4  13     1302.06     1297.09     69.52 o 
  -9   4  13     7178.60     6480.46    124.86 o 
  -8   4  13     2143.52     1882.75     65.09 o 
  -7   4  13     3227.51     3177.04     80.48 o 
  -6   4  13      149.55      252.63     36.87 o 
  -5   4  13     2715.25     2600.53     70.47 o 
  -4   4  13     4397.62     4896.54    117.66 o 
  -3   4  13     1127.11     1208.63     81.78 o 
  -2   4  13     5030.67     4519.23    104.20 o 
  -1   4  13     1601.06     1449.08     59.39 o 
   0   4  13       10.22       46.46     33.29 o 
   1   4  13     1133.06     1202.67     65.37 o 
   2   4  13     7127.05     6814.14    125.91 o 
   3   4  13      542.92      593.16     46.92 o 
   4   4  13      631.01      674.93     98.03 o 
   5   4  13       61.00       59.45     66.64 o 
   6   4  13      194.60      161.49     76.23 o 
   7   4  13      373.61      463.28     99.24 o 
   8   4  13      296.22      395.21     92.50 o 
   9   4  13        8.61      -51.39     88.21 o 
 -16   5  13     2571.39     2725.80    135.62 o 
 -15   5  13        8.99       98.04     58.42 o 
 -14   5  13     2675.19     2755.76     95.40 o 
 -13   5  13       13.35      -15.86     52.26 o 
 -12   5  13      466.13      517.60     54.24 o 
 -11   5  13     7100.31     7063.26    138.04 o 
 -10   5  13        9.08      -32.95     42.90 o 
  -9   5  13     6896.59     6768.70    129.17 o 
  -8   5  13     9419.16     9054.31    156.53 o 
  -7   5  13       72.55      100.92     38.22 o 
  -6   5  13     7976.10     7076.54    128.15 o 
  -5   5  13       18.63      125.37     35.99 o 
  -4   5  13       10.56       -8.86     34.25 o 
  -3   5  13    11018.91    10734.90    194.75 o 
  -2   5  13       10.98        9.42     39.78 o 
  -1   5  13     1605.77     1683.34     55.37 o 
   0   5  13     2647.27     2690.34     71.62 o 
   1   5  13      224.22      242.86     39.09 o 
   2   5  13     5426.85     5338.68    107.62 o 
   3   5  13     2591.82     2764.22     89.46 o 
   4   5  13        2.48       10.51     49.04 o 
   5   5  13       85.23       42.52     68.06 o 
   6   5  13      179.08      292.94    105.54 o 
   7   5  13       96.00      140.52     78.08 o 
   8   5  13      862.38      943.04    241.35 o 
   9   5  13       60.15       21.98     90.06 o 
 -16   6  13        1.18       59.82     70.88 o 
 -15   6  13      982.82      895.92     79.23 o 
 -14   6  13      899.68     1023.72     79.34 o 
 -13   6  13       77.41      154.43     53.58 o 
 -12   6  13     1567.71     1563.05    122.64 o 
 -11   6  13      100.97      117.92     47.10 o 
 -10   6  13       14.76       92.77     44.14 o 
  -9   6  13     2415.40     2284.19     73.53 o 
  -8   6  13      114.28      127.46     41.78 o 
  -7   6  13     2217.38     2260.50     68.88 o 
  -6   6  13     1835.42     1658.79     59.42 o 
  -5   6  13      520.85      461.59     42.56 o 
  -4   6  13     3959.47     4094.05     90.72 o 
  -3   6  13       83.24       48.89     39.45 o 
  -2   6  13     2539.19     2302.58     76.46 o 
  -1   6  13     3145.24     3020.13     87.87 o 
   0   6  13     9836.92    10111.28    165.93 o 
   1   6  13     1931.47     1885.58     62.01 o 
   2   6  13     4936.21     5148.71    105.85 o 
   3   6  13     1820.71     1874.08     88.89 o 
   4   6  13     4053.57     3997.82    112.03 o 
   5   6  13       30.98       41.52     69.79 o 
   6   6  13      578.96      652.48     86.17 o 
   7   6  13      367.55      327.91     85.59 o 
   8   6  13      638.82      680.58     96.57 o 
 -16   7  13      144.07      273.24     75.98 o 
 -15   7  13       96.23      -67.07     67.07 o 
 -14   7  13     1466.37     1695.67     90.48 o 
 -13   7  13       20.17       54.18     70.09 o 
 -12   7  13       67.51        3.45     57.11 o 
 -11   7  13     5450.37     5501.69    151.36 o 
 -10   7  13      149.63      122.68     61.53 o 
  -9   7  13       78.77       51.05     43.34 o 
  -8   7  13     2211.09     2204.11     71.67 o 
  -7   7  13     1253.99     1240.64     56.00 o 
  -6   7  13     3371.41     3160.26     83.21 o 
  -5   7  13     6625.47     6266.43    120.49 o 
  -4   7  13      435.61      356.61     48.68 o 
  -3   7  13     4220.00     3895.94    105.26 o 
  -2   7  13      864.73      797.29     53.28 o 
  -1   7  13      945.54      800.00     55.85 o 
   0   7  13      856.60      785.58     55.76 o 
   1   7  13     3443.35     3333.70     84.79 o 
   2   7  13     6918.05     6729.19    127.69 o 
   3   7  13      847.11      733.79     76.70 o 
   4   7  13      161.86      119.85     53.88 o 
   5   7  13     4397.37     4241.25    180.29 o 
   6   7  13       11.40      -20.79     75.51 o 
   7   7  13      574.94      806.86     94.80 o 
   8   7  13      964.38     1045.47    106.31 o 
 -16   8  13       36.69      -40.90     85.25 o 
 -15   8  13      404.59      246.84     73.49 o 
 -14   8  13        9.81      -45.57     67.16 o 
 -13   8  13     1883.01     1817.43    147.30 o 
 -12   8  13     3354.60     3311.41    113.13 o 
 -11   8  13        8.91      -48.39     58.84 o 
 -10   8  13        0.77       65.16     60.44 o 
  -9   8  13     4708.96     4568.87    123.93 o 
  -8   8  13      900.98     1073.54    112.25 o 
  -7   8  13     1597.23     1474.89     59.87 o 
  -6   8  13       59.84      265.38     72.64 o 
  -5   8  13     6513.76     6039.44    119.25 o 
  -4   8  13     4602.14     4475.66     97.99 o 
  -3   8  13      274.11      324.55     42.18 o 
  -2   8  13    10209.51    10220.49    192.42 o 
  -1   8  13     8762.89     9264.96    178.79 o 
   0   8  13     1986.79     2165.00     76.63 o 
   1   8  13        4.81      -24.23     40.09 o 
   2   8  13     1730.10     1477.49     61.04 o 
   3   8  13     2597.52     2828.12    156.44 o 
   4   8  13      563.17      687.98     63.46 o 
   5   8  13      179.01      140.69     72.33 o 
   6   8  13      396.40      432.99    102.81 o 
   7   8  13      896.73     1141.65    123.94 o 
   8   8  13      274.18      331.88     94.76 o 
 -15   9  13       65.67      147.76    112.25 o 
 -14   9  13      360.06      480.62     78.09 o 
 -13   9  13      636.16      756.90    135.11 o 
 -12   9  13     1259.19     1211.72     84.71 o 
 -11   9  13     2656.79     2827.21    104.12 o 
 -10   9  13     1420.44     1340.20     79.69 o 
  -9   9  13     1691.01     1555.98     90.58 o 
  -8   9  13      820.02      842.18     64.51 o 
  -7   9  13     1693.90     1655.09     76.46 o 
  -6   9  13     7202.28     7198.40    155.17 o 
  -5   9  13      134.30      166.54     43.52 o 
  -4   9  13      764.35      682.31     48.94 o 
  -3   9  13      130.32      116.92     41.21 o 
  -2   9  13     1130.78      963.91     68.15 o 
  -1   9  13      757.53      760.57     57.37 o 
   0   9  13     1563.43     1566.21     71.34 o 
   1   9  13      730.96      679.79     59.04 o 
   2   9  13      159.31      137.78     44.60 o 
   3   9  13       71.90       66.04     64.78 o 
   4   9  13      159.23       75.11     58.05 o 
   5   9  13     2879.48     3102.04    104.90 o 
   6   9  13       78.90      109.11     87.09 o 
   7   9  13       88.43       69.16     86.49 o 
 -15  10  13       74.65       32.40     77.94 o 
 -14  10  13      497.81      601.76     82.02 o 
 -13  10  13        5.97      -15.02     68.52 o 
 -12  10  13      973.40     1009.77    104.12 o 
 -11  10  13        1.34      -61.16     61.16 o 
 -10  10  13     1576.78     1525.84     84.37 o 
  -9  10  13      290.44      198.98     64.97 o 
  -8  10  13     1058.60     1208.31     73.81 o 
  -7  10  13      633.39      654.93     64.06 o 
  -6  10  13     7692.49     7538.70    165.80 o 
  -5  10  13      719.23      579.43     61.43 o 
  -4  10  13     7580.84     7621.39    164.45 o 
  -3  10  13       53.44       46.54     51.79 o 
  -2  10  13     4389.91     4476.05    103.72 o 
  -1  10  13      124.85      185.80     66.03 o 
   0  10  13       28.52       44.22     48.02 o 
   1  10  13       58.17       46.69     50.84 o 
   2  10  13     2067.10     2430.54    103.58 o 
   3  10  13       86.59       49.66     63.92 o 
   4  10  13      171.93      129.94     58.64 o 
   5  10  13      399.38      304.62     75.75 o 
   6  10  13     2670.74     2519.73    123.90 o 
   7  10  13      168.93      328.98     92.68 o 
 -14  11  13        2.50       14.78     79.23 o 
 -13  11  13       64.74       38.96     73.99 o 
 -12  11  13      359.13      247.85    117.33 o 
 -11  11  13      101.44       74.75     68.59 o 
 -10  11  13     2758.40     2795.12    106.60 o 
  -9  11  13        5.05       19.57     61.94 o 
  -8  11  13      428.50      354.29     64.67 o 
  -7  11  13     2020.00     2265.49     89.66 o 
  -6  11  13      340.54      261.58     58.69 o 
  -5  11  13     9477.71     9330.99    192.15 o 
  -4  11  13     1048.83      888.19     68.17 o 
  -3  11  13     3022.24     2973.65    101.11 o 
  -2  11  13     2126.72     2164.54    106.77 o 
  -1  11  13     1022.63     1243.65     83.72 o 
   0  11  13      285.27      296.90     55.55 o 
   1  11  13     2336.05     2460.73     87.71 o 
   2  11  13      313.91      516.73     72.33 o 
   3  11  13      976.36     1028.57     85.28 o 
   4  11  13      212.37      330.82    116.96 o 
   5  11  13      116.37       12.55     63.23 o 
   6  11  13      929.97      899.17     99.39 o 
 -13  12  13      694.57      941.67     89.99 o 
 -12  12  13       76.09      -73.65     73.65 o 
 -11  12  13      213.73      158.89     78.88 o 
 -10  12  13      123.47       62.95     68.20 o 
  -9  12  13      282.54      232.97     68.09 o 
  -8  12  13      155.04      146.37     62.09 o 
  -7  12  13       77.24       60.79     72.40 o 
  -6  12  13      624.99      598.62     69.32 o 
  -5  12  13      943.39      776.41     68.80 o 
  -4  12  13      345.62      383.46     61.13 o 
  -3  12  13       92.50       58.22     58.30 o 
  -2  12  13      436.32      553.46     66.41 o 
  -1  12  13      177.98      164.90     60.20 o 
   0  12  13      668.79      607.32     75.73 o 
   1  12  13      231.45      165.31     57.17 o 
   2  12  13       99.21       63.48     66.29 o 
   3  12  13     1885.75     1750.93    110.68 o 
   4  12  13       80.73       91.44     71.95 o 
   5  12  13        1.74        5.22     73.47 o 
   6  12  13      340.94      608.91    116.87 o 
 -13  13  13      102.55       32.88     81.53 o 
 -12  13  13       76.44      -40.73     76.86 o 
 -11  13  13      494.20      543.05     83.51 o 
 -10  13  13     2536.30     2391.64    106.01 o 
  -9  13  13     1899.08     1688.99     92.50 o 
  -8  13  13      538.33      667.73     73.22 o 
  -7  13  13     1349.27     1389.96     84.32 o 
  -6  13  13     1214.47      946.29     75.54 o 
  -5  13  13     1118.24     1395.40     82.51 o 
  -4  13  13     3057.82     2832.96    103.00 o 
  -3  13  13      115.62      112.35     63.20 o 
  -2  13  13     1412.90     1513.80    102.09 o 
  -1  13  13      608.08      596.11     70.05 o 
   0  13  13      472.28      498.05     76.75 o 
   1  13  13      989.68     1260.37     88.77 o 
   2  13  13        5.36       48.93     90.59 o 
   3  13  13       10.30       41.70     90.59 o 
   4  13  13     1657.66     1889.99    105.61 o 
   5  13  13      157.91      139.33     82.34 o 
 -12  14  13      886.92      715.68    116.70 o 
 -11  14  13      361.25      451.29     82.22 o 
 -10  14  13      258.67      347.09     79.12 o 
  -9  14  13      689.28      789.13     83.07 o 
  -8  14  13     2389.28     2233.14    102.41 o 
  -7  14  13      350.69      365.02     72.87 o 
  -6  14  13      491.35      421.89     84.20 o 
  -5  14  13      314.15      241.89     71.18 o 
  -4  14  13     1195.95     1287.70     83.35 o 
  -3  14  13      366.84      446.71     69.43 o 
  -2  14  13        2.24       66.79     62.54 o 
  -1  14  13       96.98       62.47     63.18 o 
   0  14  13       65.36       43.84     65.60 o 
   1  14  13       17.93       13.77    141.76 o 
   2  14  13       20.47       75.66    170.67 o 
   3  14  13        9.02      -90.80     90.80 o 
   4  14  13      162.51      229.68    110.85 o 
 -10  15  13      125.06      283.69     81.28 o 
  -9  15  13      683.65      907.71    161.79 o 
  -8  15  13     1611.16     1728.04     98.36 o 
  -7  15  13      915.10      813.87     82.68 o 
  -6  15  13     1416.91     1227.65     86.48 o 
  -5  15  13       99.99      279.19    120.72 o 
  -4  15  13      302.08      392.41     74.13 o 
  -3  15  13      904.18      876.41     79.70 o 
  -2  15  13      974.54     1058.02     83.97 o 
  -1  15  13      200.54      257.99    122.41 o 
   0  15  13      512.16      660.08     84.32 o 
   1  15  13      123.43      213.71     88.38 o 
   2  15  13      663.55      709.37    109.15 o 
   3  15  13      357.38      503.23    104.42 o 
  -9  16  13     1083.99     1254.86    143.74 o 
  -8  16  13       71.77      151.21     78.14 o 
  -7  16  13       75.11      -12.11     70.98 o 
  -6  16  13        5.77       31.88     96.51 o 
  -5  16  13      100.56      125.69     81.05 o 
  -4  16  13      482.56      492.83     76.85 o 
  -3  16  13      160.27      100.86     67.63 o 
  -2  16  13        0.59       17.46     71.64 o 
  -1  16  13       64.10      166.24     71.76 o 
   0  16  13       51.13      -24.17     70.59 o 
   1  16  13       93.93       99.64    115.84 o 
  -7  17  13        2.47       72.52     79.15 o 
  -6  17  13      380.46      453.09     83.24 o 
  -5  17  13      207.06       92.65     75.91 o 
  -4  17  13       11.73      -73.95     73.95 o 
  -3  17  13      429.04      498.49     82.09 o 
  -2  17  13       18.54      -69.92     69.92 o 
  -1  17  13       69.31       52.55     87.73 o 
 -17   0  14     1857.60     2348.62    244.57 o 
 -16   0  14      203.41      160.94     97.70 o 
 -15   0  14     4069.99     3803.25    177.59 o 
 -14   0  14     1356.50     1143.72    175.95 o 
 -13   0  14     1116.12     1137.17    108.05 o 
 -12   0  14     8450.35     7835.90    243.82 o 
 -11   0  14     1757.48     1583.62    111.97 o 
 -10   0  14      897.08      940.88    167.15 o 
  -9   0  14     2736.10     2488.43    158.36 o 
  -8   0  14     1654.12     1595.11    200.58 o 
  -7   0  14      244.16      213.75     67.05 o 
  -6   0  14     8269.17     8427.05    180.47 o 
  -5   0  14     2599.74     2669.00     90.78 o 
  -4   0  14     2575.57     2773.53     87.37 o 
  -3   0  14      144.98      211.14     87.98 o 
  -2   0  14      657.58      775.64     96.77 o 
  -1   0  14     3800.55     3466.83    146.04 o 
   0   0  14     2172.46     1742.44     96.19 o 
   1   0  14       87.55      167.15    114.37 o 
   2   0  14      262.91      238.36     93.25 o 
   3   0  14     1388.82     1282.88     85.40 o 
   4   0  14      297.12      390.61    137.24 o 
   5   0  14       89.56      130.20    133.72 o 
   6   0  14     1630.18     1386.49    172.43 o 
   7   0  14      762.99      439.88    158.36 o 
   8   0  14       93.78       -3.52    140.76 o 
 -17   1  14      233.02      297.19     80.71 o 
 -16   1  14     1669.98     1471.73     90.42 o 
 -15   1  14      132.52      143.03     67.15 o 
 -14   1  14     1391.31     1445.01     94.34 o 
 -13   1  14      164.07      263.69     62.98 o 
 -12   1  14        4.50      -17.52     56.19 o 
 -11   1  14    16407.82    15681.37    281.40 o 
 -10   1  14      133.84      150.05     52.32 o 
  -9   1  14     3927.11     4100.03    154.41 o 
  -8   1  14     6833.82     6352.90    119.57 o 
  -7   1  14       98.49      129.26     35.03 o 
  -6   1  14    10653.11    10086.81    233.53 o 
  -5   1  14     3975.91     3881.56     86.27 o 
  -4   1  14       52.85      106.06     27.96 o 
  -3   1  14    17352.63    16767.86    284.47 o 
  -2   1  14      218.24      201.90     42.59 o 
  -1   1  14      801.95     1122.41     75.68 o 
   0   1  14     6140.28     5943.06    127.95 o 
   1   1  14       24.58      133.68     42.68 o 
   2   1  14     4470.26     4395.96    116.31 o 
   3   1  14      401.45      488.93     59.73 o 
   4   1  14        0.00      -45.28     84.49 o 
   5   1  14      543.95      673.90    108.22 o 
   6   1  14       93.98      102.05    102.02 o 
   7   1  14      214.20      338.26    182.99 o 
   8   1  14     1993.01     2003.51    241.05 o 
 -17   2  14     1200.58     1257.39     90.95 o 
 -16   2  14      130.77      -48.00     72.98 o 
 -15   2  14        8.31      -39.89     62.89 o 
 -14   2  14     3538.16     3881.14    238.63 o 
 -13   2  14      152.52      120.28     62.17 o 
 -12   2  14      531.73      410.82     61.33 o 
 -11   2  14      557.48      659.79     63.74 o 
 -10   2  14     3547.83     3581.95     92.56 o 
  -9   2  14     1506.43     1431.02     52.83 o 
  -8   2  14      185.92      195.24     44.50 o 
  -7   2  14       62.38       57.17     31.91 o 
  -6   2  14      367.04      403.63     48.10 o 
  -5   2  14     3147.13     3095.15     75.86 o 
  -4   2  14     2080.20     2275.81     65.34 o 
  -3   2  14      142.73      256.10     44.31 o 
  -2   2  14      615.40      600.02     50.39 o 
  -1   2  14     3859.34     3567.51     95.34 o 
   0   2  14     2015.71     1720.09    102.09 o 
   1   2  14       68.32       62.60     42.12 o 
   2   2  14     2678.89     2705.34    125.46 o 
   3   2  14     1831.65     1812.86     85.27 o 
   4   2  14     1847.71     1979.84    219.94 o 
   5   2  14        1.04       47.99     74.95 o 
   6   2  14     1067.28     1374.72    102.21 o 
   7   2  14      236.47      252.66     86.17 o 
   8   2  14     1209.77     1075.79    104.28 o 
 -17   3  14       41.74      110.71     73.26 o 
 -16   3  14      605.92      825.70     97.61 o 
 -15   3  14      141.02      212.12     66.85 o 
 -14   3  14     1380.04     1202.37    117.84 o 
 -13   3  14     2614.80     2686.03    110.01 o 
 -12   3  14      474.29      407.41     60.62 o 
 -11   3  14      886.24      931.22     74.03 o 
 -10   3  14      409.74      458.37     49.17 o 
  -9   3  14      432.67      539.03     60.59 o 
  -8   3  14      439.57      507.67     44.84 o 
  -7   3  14     1953.32     1994.18     70.97 o 
  -6   3  14     4945.33     4707.18     97.97 o 
  -5   3  14       25.61      135.15     36.37 o 
  -4   3  14      285.87      298.51     37.71 o 
  -3   3  14     4306.51     4131.05    102.90 o 
  -2   3  14        7.56      -38.78     38.78 o 
  -1   3  14       10.35       -0.77     48.76 o 
   0   3  14     2939.31     2795.71     85.18 o 
   1   3  14     3889.29     3715.97    102.63 o 
   2   3  14     3959.34     3818.21     90.40 o 
   3   3  14     2268.96     2561.63     87.68 o 
   4   3  14      358.56      474.81     75.85 o 
   5   3  14     1926.02     1963.14    107.78 o 
   6   3  14        4.00      -76.40     76.40 o 
   7   3  14      140.35       78.09     80.64 o 
   8   3  14      305.67      532.01     99.18 o 
 -16   4  14      180.72       78.76     68.39 o 
 -15   4  14      181.85       94.80     66.36 o 
 -14   4  14      463.42      317.89     68.39 o 
 -13   4  14      633.48      715.08     60.07 o 
 -12   4  14      937.86     1013.51     61.89 o 
 -11   4  14      196.53      141.94     47.15 o 
 -10   4  14      380.28      364.94     48.52 o 
  -9   4  14     3605.57     3497.60     89.73 o 
  -8   4  14     2338.15     2349.14     75.15 o 
  -7   4  14     1796.58     1693.70    109.69 o 
  -6   4  14     2462.10     3210.92     80.19 o 
  -5   4  14     2786.67     2577.70     70.72 o 
  -4   4  14      484.14      531.61     42.52 o 
  -3   4  14      168.27      183.34     59.53 o 
  -2   4  14      150.58      141.61     52.06 o 
  -1   4  14     1808.43     1925.81     75.68 o 
   0   4  14       12.31      -37.62     45.21 o 
   1   4  14       17.37       31.84     38.99 o 
   2   4  14       40.06      -14.55     40.96 o 
   3   4  14     1724.49     1776.78     74.68 o 
   4   4  14      197.33      178.19     67.45 o 
   5   4  14      578.63      594.13     82.80 o 
   6   4  14      246.19      110.08     80.03 o 
   7   4  14      623.13      589.51     94.61 o 
   8   4  14      135.45       62.61     89.25 o 
 -16   5  14       42.96       -1.41     80.83 o 
 -15   5  14      156.58      249.84     70.17 o 
 -14   5  14      453.27      462.38     61.60 o 
 -13   5  14      394.58      390.19     56.70 o 
 -12   5  14       72.74      154.81     50.92 o 
 -11   5  14      128.42      165.81     51.41 o 
 -10   5  14     1621.22     1623.32    137.35 o 
  -9   5  14      446.78      410.08     48.00 o 
  -8   5  14      979.76     1044.57     56.50 o 
  -7   5  14     9083.69     9429.36    162.23 o 
  -6   5  14      134.86      219.71     40.25 o 
  -5   5  14     1318.82     1541.80     58.33 o 
  -4   5  14     5993.15     6010.27    123.89 o 
  -3   5  14     5055.92     5208.01    130.54 o 
  -2   5  14      164.02       52.05     43.42 o 
  -1   5  14      923.61      936.39     57.13 o 
   0   5  14        7.75      -19.36     36.10 o 
   1   5  14     1327.28     1144.32     53.70 o 
   2   5  14      272.39      173.12     43.96 o 
   3   5  14     2666.47     2659.41     92.11 o 
   4   5  14      117.70       96.79     70.36 o 
   5   5  14     1492.02     1659.07    100.54 o 
   6   5  14      146.75      -29.56     74.81 o 
   7   5  14      192.72      123.81     87.17 o 
   8   5  14       17.52       -8.56     87.02 o 
 -16   6  14       28.88      -45.19     79.98 o 
 -15   6  14      256.16      250.58     71.42 o 
 -14   6  14       42.57      -44.05     64.76 o 
 -13   6  14      154.94       84.53     62.61 o 
 -12   6  14        3.04      -50.01     50.01 o 
 -11   6  14        2.14      -18.95     49.55 o 
 -10   6  14      775.15      795.66     57.35 o 
  -9   6  14      188.05      178.05     52.99 o 
  -8   6  14       14.78       17.61     42.64 o 
  -7   6  14      360.81      336.22     44.21 o 
  -6   6  14     9309.26     9214.07    159.95 o 
  -5   6  14     1839.97     1852.80     71.26 o 
  -4   6  14     3142.89     3047.25     85.53 o 
  -3   6  14        3.32       40.21     47.67 o 
  -2   6  14    20443.37    19942.65    334.12 o 
  -1   6  14      253.30      260.53     54.38 o 
   0   6  14     1166.55     1349.70     78.22 o 
   1   6  14      202.95      236.62     44.60 o 
   2   6  14      429.63      416.69     72.99 o 
   3   6  14       30.48       -5.49     63.49 o 
   4   6  14      124.19      142.77     55.29 o 
   5   6  14        6.16      -70.68     70.68 o 
   6   6  14       60.72        2.76    111.80 o 
   7   6  14       11.36       37.12     81.74 o 
   8   6  14       46.33       22.74     90.64 o 
 -16   7  14      855.47      892.89    101.96 o 
 -15   7  14      323.70      308.86     85.54 o 
 -14   7  14      274.38      257.39     70.50 o 
 -13   7  14      850.05      984.03    129.01 o 
 -12   7  14     1286.67     1204.92     99.55 o 
 -11   7  14      570.67      616.06     67.55 o 
 -10   7  14      923.85      956.84     63.73 o 
  -9   7  14      858.57      961.19     58.31 o 
  -8   7  14     1198.35     1201.91     58.36 o 
  -7   7  14      283.68      227.69     44.65 o 
  -6   7  14     1465.30     1485.35     60.37 o 
  -5   7  14       18.80       17.45     39.47 o 
  -4   7  14      110.25       45.57     40.37 o 
  -3   7  14     6829.33     7084.75    133.21 o 
  -2   7  14     6737.57     6537.16    223.15 o 
  -1   7  14     2708.09     2597.34    102.18 o 
   0   7  14     1648.13     1762.49     73.81 o 
   1   7  14     1381.96     1441.99     70.11 o 
   2   7  14      138.48      143.75     83.81 o 
   3   7  14       42.75       -1.66     53.54 o 
   4   7  14      535.45      411.08     62.34 o 
   5   7  14      584.65      479.64     83.91 o 
   6   7  14      409.81      390.71     87.02 o 
   7   7  14      455.37      341.07    123.52 o 
 -15   8  14        0.91       25.48     71.13 o 
 -14   8  14      396.15      370.24     75.88 o 
 -13   8  14      619.33      812.06    126.23 o 
 -12   8  14       63.24      -21.00     61.78 o 
 -11   8  14       39.97       -0.30     62.13 o 
 -10   8  14     1758.35     1575.03     82.74 o 
  -9   8  14      269.14      271.63     59.82 o 
  -8   8  14      511.24      594.62     66.51 o 
  -7   8  14        5.67      -37.71     42.33 o 
  -6   8  14     8017.06     8104.74    147.78 o 
  -5   8  14     1053.48     1101.99     59.42 o 
  -4   8  14      105.27      152.54     41.23 o 
  -3   8  14     1306.70     1296.09     58.48 o 
  -2   8  14      259.83      301.91     54.65 o 
  -1   8  14      638.89      674.44     57.07 o 
   0   8  14     7060.62     6673.76    146.51 o 
   1   8  14      282.91      378.18     67.05 o 
   2   8  14     1312.93     1391.29     86.94 o 
   3   8  14       79.45      -23.31    108.97 o 
   4   8  14       38.19       34.19     60.22 o 
   5   8  14       17.15      109.94     76.72 o 
   6   8  14       39.38       81.07     81.06 o 
   7   8  14        3.10      117.65     99.89 o 
 -15   9  14      437.61      393.70     80.60 o 
 -14   9  14     3646.72     3743.65    131.39 o 
 -13   9  14     1178.19     1120.45     87.06 o 
 -12   9  14     1021.65      982.28     88.01 o 
 -11   9  14     1200.67     1474.24    118.28 o 
 -10   9  14       54.71      -18.60     59.15 o 
  -9   9  14     2786.62     2575.45     96.82 o 
  -8   9  14     5086.15     5210.01    134.05 o 
  -7   9  14       77.20      116.98     55.81 o 
  -6   9  14     5859.17     5976.88    179.81 o 
  -5   9  14      593.00      647.84     59.94 o 
  -4   9  14      806.26      804.91     53.68 o 
  -3   9  14      688.02      670.64     54.45 o 
  -2   9  14      881.43     1005.17     61.51 o 
  -1   9  14       87.88      113.69     49.79 o 
   0   9  14      649.47      686.10     62.31 o 
   1   9  14     4939.94     4851.58    124.15 o 
   2   9  14     4202.60     4307.74    138.04 o 
   3   9  14      740.35      858.92    165.95 o 
   4   9  14      248.75      299.26     97.08 o 
   5   9  14      486.20      583.61     88.13 o 
   6   9  14        2.74        2.46     82.68 o 
 -14  10  14      151.91      167.27     78.52 o 
 -13  10  14      327.33      166.27     94.22 o 
 -12  10  14     1324.59     1215.12     89.93 o 
 -11  10  14      853.33      820.48     76.33 o 
 -10  10  14      197.85      278.54     67.61 o 
  -9  10  14     1200.77     1231.49    117.89 o 
  -8  10  14      400.48      416.41     64.07 o 
  -7  10  14      117.56      175.24     58.37 o 
  -6  10  14     3514.02     3493.21    111.22 o 
  -5  10  14       15.57       -0.33     79.24 o 
  -4  10  14     1946.65     2249.02     87.50 o 
  -3  10  14      141.36      206.48     56.65 o 
  -2  10  14       51.36      108.20     48.69 o 
  -1  10  14     2031.88     2124.97     82.33 o 
   0  10  14       21.21       -2.04     58.49 o 
   1  10  14      535.44      693.21     63.86 o 
   2  10  14      120.57       84.71     67.45 o 
   3  10  14     2110.44     2342.80    107.78 o 
   4  10  14     2624.82     2722.32    116.25 o 
   5  10  14      171.68      232.47    103.81 o 
   6  10  14        1.72       15.96    156.60 o 
 -14  11  14      840.77      893.67     90.07 o 
 -13  11  14      394.37      386.56     82.32 o 
 -12  11  14      471.89      525.90     78.12 o 
 -11  11  14     2367.26     2661.85    110.73 o 
 -10  11  14     1643.92     1508.42    115.96 o 
  -9  11  14      815.98      890.24    107.17 o 
  -8  11  14     4829.95     4757.95    195.55 o 
  -7  11  14      298.51      277.08     64.51 o 
  -6  11  14     1688.11     1623.79     88.38 o 
  -5  11  14       23.79      124.02     60.45 o 
  -4  11  14      248.11      241.53     60.18 o 
  -3  11  14     5653.78     5707.69    142.81 o 
  -2  11  14       17.71       89.12     59.94 o 
  -1  11  14      655.38      737.68    100.57 o 
   0  11  14     2913.40     2903.90     99.60 o 
   1  11  14        1.42       23.11     56.78 o 
   2  11  14     1528.90     1637.80    104.85 o 
   3  11  14     1815.87     2001.53    148.28 o 
   4  11  14      296.03      313.91    106.34 o 
   5  11  14     3054.45     3312.13    171.64 o 
 -13  12  14     1077.87     1159.93     98.03 o 
 -12  12  14      208.36      258.23     79.30 o 
 -11  12  14      154.95       20.51     75.04 o 
 -10  12  14      201.53      251.36     73.74 o 
  -9  12  14     2634.15     2588.32    131.58 o 
  -8  12  14     1365.24     1189.25     82.49 o 
  -7  12  14      154.79       73.79     64.05 o 
  -6  12  14      491.49      488.09     68.98 o 
  -5  12  14      829.55      693.98     73.14 o 
  -4  12  14     1879.66     2082.81     90.58 o 
  -3  12  14      135.18       56.85     60.89 o 
  -2  12  14      596.96      767.31     71.91 o 
  -1  12  14     2078.57     2205.22     94.57 o 
   0  12  14     1314.31     1363.41     93.71 o 
   1  12  14      244.70      250.45     70.36 o 
   2  12  14      158.70      185.73     73.08 o 
   3  12  14      244.48      274.38     79.59 o 
   4  12  14      129.26      221.37     79.95 o 
   5  12  14      113.49      100.88    104.15 o 
 -12  13  14      169.13      165.20     79.03 o 
 -11  13  14      790.89      757.07     87.47 o 
 -10  13  14       30.47       30.62     70.82 o 
  -9  13  14     2039.88     1755.69     97.16 o 
  -8  13  14     1350.18     1413.74    108.19 o 
  -7  13  14      539.34      521.67     73.10 o 
  -6  13  14     1497.69     1400.75     98.19 o 
  -5  13  14      238.86      468.92     69.48 o 
  -4  13  14      652.61      592.77     70.74 o 
  -3  13  14     3317.18     3535.23    118.60 o 
  -2  13  14      196.30      245.30     66.51 o 
  -1  13  14      276.66      490.08     97.29 o 
   0  13  14     1205.71     1234.55     93.87 o 
   1  13  14      528.19      383.77     98.26 o 
   2  13  14      711.48      794.18    113.03 o 
   3  13  14      397.72      464.90    101.93 o 
   4  13  14      158.39      148.66    100.57 o 
 -11  14  14       24.96      -36.15     77.67 o 
 -10  14  14      989.60     1082.41     90.78 o 
  -9  14  14     2489.45     2492.21    109.52 o 
  -8  14  14      495.12      585.22     78.17 o 
  -7  14  14      357.52      265.53     81.31 o 
  -6  14  14      512.30      554.22     75.86 o 
  -5  14  14     1780.94     1595.01     90.55 o 
  -4  14  14     2359.73     2229.58    102.80 o 
  -3  14  14       72.62       66.33     65.70 o 
  -2  14  14      240.02      323.04     71.29 o 
  -1  14  14     1006.29     1104.32     86.35 o 
   0  14  14      910.69      966.90     83.57 o 
   1  14  14       40.83        5.28     94.56 o 
   2  14  14     1678.12     1874.04    313.19 o 
   3  14  14      696.23      632.20    110.71 o 
 -10  15  14     1122.16      940.69     91.20 o 
  -9  15  14       10.50       30.81     76.14 o 
  -8  15  14        3.35       59.91     71.96 o 
  -7  15  14     1583.18     1472.68     95.93 o 
  -6  15  14      855.44      836.05     85.33 o 
  -5  15  14      421.03      385.78     77.18 o 
  -4  15  14      915.62      864.79     83.07 o 
  -3  15  14      142.37      208.54     75.21 o 
  -2  15  14      318.19      326.21     75.35 o 
  -1  15  14      159.41       56.71     72.85 o 
   0  15  14       32.66      -27.67     71.70 o 
   1  15  14     1183.61     1116.00    107.14 o 
  -8  16  14      276.91      203.24     79.43 o 
  -7  16  14       18.00      -16.63     72.13 o 
  -6  16  14     1292.93     1438.95     97.01 o 
  -5  16  14      841.49      912.38     85.27 o 
  -4  16  14      228.16      251.26     78.41 o 
  -3  16  14       63.61       14.73     76.47 o 
  -2  16  14      166.27       98.97     74.96 o 
  -1  16  14      368.30      279.09     98.54 o 
 -17   1  15      490.01      486.49     82.38 o 
 -16   1  15       99.41      126.70     71.86 o 
 -15   1  15     2165.18     2060.85    114.28 o 
 -14   1  15      253.23      207.92     66.56 o 
 -13   1  15     1246.96     1176.70     79.93 o 
 -12   1  15     1260.05     1269.23     79.55 o 
 -11   1  15      644.81      567.15     64.51 o 
 -10   1  15      360.46      447.14     69.08 o 
  -9   1  15      538.98      606.75     61.51 o 
  -8   1  15      551.56      586.74     57.53 o 
  -7   1  15       48.46       77.44     49.12 o 
  -6   1  15      175.17       82.19     46.50 o 
  -5   1  15      208.84      298.33     39.13 o 
  -4   1  15        0.55      -20.66     36.10 o 
  -3   1  15      985.47     1020.19     59.16 o 
  -2   1  15        1.45       52.13     42.17 o 
  -1   1  15      123.97      110.84     44.17 o 
   0   1  15      692.40      635.72     61.97 o 
   1   1  15      496.73      439.33     52.24 o 
   2   1  15      578.61      624.02     57.36 o 
   3   1  15      100.93      167.26    114.37 o 
   4   1  15        1.07      -67.56     86.67 o 
   5   1  15       63.82       97.49    123.17 o 
   6   1  15        1.30      105.81    197.06 o 
   7   1  15       10.54       27.86    168.91 o 
   8   1  15       39.40      -70.65    113.20 o 
 -16   2  15      425.15      377.57     76.20 o 
 -15   2  15     1293.64     1505.79     90.70 o 
 -14   2  15      154.86      103.76     64.55 o 
 -13   2  15     2330.05     2209.81     95.70 o 
 -12   2  15      181.18      175.73     77.27 o 
 -11   2  15      388.04      332.59     72.62 o 
 -10   2  15     1670.67     1804.64     80.56 o 
  -9   2  15     1951.88     1864.06    105.43 o 
  -8   2  15     1275.26     1360.10    106.16 o 
  -7   2  15      347.35      346.68     43.37 o 
  -6   2  15     1135.05     1359.17     55.51 o 
  -5   2  15      226.03      378.15     41.46 o 
  -4   2  15        7.24       52.37     36.52 o 
  -3   2  15       81.47      250.26     63.12 o 
  -2   2  15      390.08      455.39     51.72 o 
  -1   2  15      776.78      782.96     55.85 o 
   0   2  15       12.42       39.20     45.09 o 
   1   2  15       10.09       55.89     45.69 o 
   2   2  15      687.89      693.60     56.11 o 
   3   2  15      668.21      533.53    142.52 o 
   4   2  15       61.93       -1.11     86.14 o 
   5   2  15      829.55      789.32    114.14 o 
   6   2  15      456.80      400.48    114.38 o 
   7   2  15        9.79       72.85    214.66 o 
 -16   3  15      394.34      572.03     78.96 o 
 -15   3  15      202.98      252.45     70.75 o 
 -14   3  15     1354.85     1305.41     85.00 o 
 -13   3  15      730.85      807.61     74.14 o 
 -12   3  15       43.18       57.97     59.15 o 
 -11   3  15     8205.22     8066.13    190.47 o 
 -10   3  15     1462.58     1359.75     91.43 o 
  -9   3  15     2940.15     3219.84    100.29 o 
  -8   3  15    10798.79    10356.36    175.87 o 
  -7   3  15      928.17      898.69     50.72 o 
  -6   3  15     3552.74     3333.89     83.99 o 
  -5   3  15     1786.86     1718.40     73.66 o 
  -4   3  15        3.53       55.42     37.58 o 
  -3   3  15    10262.81     9773.04    187.73 o 
  -2   3  15      648.02      583.17     54.86 o 
  -1   3  15      828.04      935.85     59.09 o 
   0   3  15     4166.32     4016.05    106.01 o 
   1   3  15     1575.46     1535.71     83.23 o 
   2   3  15     1584.93     1734.00     71.99 o 
   3   3  15      722.39      795.48     77.08 o 
   4   3  15       16.63      -34.44     86.67 o 
   5   3  15     5195.79     5288.80    169.55 o 
   6   3  15      318.02      257.16     85.43 o 
   7   3  15      164.35      174.61     89.92 o 
 -16   4  15       64.40      -15.18     70.16 o 
 -15   4  15       37.07       54.94     69.05 o 
 -14   4  15      818.88      864.13     77.80 o 
 -13   4  15       98.66      237.11     64.97 o 
 -12   4  15      854.29      977.22     73.17 o 
 -11   4  15        5.79       31.70     84.31 o 
 -10   4  15     4021.91     3974.54    106.43 o 
  -9   4  15       29.61        0.30     43.05 o 
  -8   4  15      991.47     1196.12     61.26 o 
  -7   4  15       57.27      109.33     49.95 o 
  -6   4  15     9521.35     9742.73    166.56 o 
  -5   4  15       36.83       27.30     38.03 o 
  -4   4  15       74.03       49.64     38.74 o 
  -3   4  15       83.42       92.60     71.62 o 
  -2   4  15     4265.09     4017.67    115.81 o 
  -1   4  15      559.74      559.66     53.92 o 
   0   4  15       82.10       55.42     51.05 o 
   1   4  15       14.98      -45.98     45.98 o 
   2   4  15     2025.92     2119.58     70.49 o 
   3   4  15      658.60      525.85     60.92 o 
   4   4  15       45.58      -31.80     84.63 o 
   5   4  15      131.19       12.82     79.12 o 
   6   4  15      861.55      688.16     93.94 o 
   7   4  15      307.35      363.23     93.09 o 
 -16   5  15     3150.03     3389.96    143.41 o 
 -15   5  15        6.53       54.81    122.28 o 
 -14   5  15      945.09      925.84     80.19 o 
 -13   5  15     1281.98     1346.33     83.90 o 
 -12   5  15       59.77       12.82     52.26 o 
 -11   5  15     7167.75     6854.30    138.61 o 
 -10   5  15      686.90      751.59     57.41 o 
  -9   5  15      149.63      250.55     48.13 o 
  -8   5  15     4825.47     4675.21    165.94 o 
  -7   5  15     4842.72     5005.66    109.55 o 
  -6   5  15    16150.85    15914.80    247.55 o 
  -5   5  15     1877.81     1974.45     82.37 o 
  -4   5  15     1803.04     1874.38     65.49 o 
  -3   5  15     1450.80     1565.72     78.73 o 
  -2   5  15       72.07       19.29     52.82 o 
  -1   5  15     4091.23     3932.02    105.91 o 
   0   5  15     4800.62     5048.23    149.33 o 
   1   5  15      698.85      709.81     58.76 o 
   2   5  15     3379.85     3228.79    125.48 o 
   3   5  15     1485.01     1718.90     79.27 o 
   4   5  15       34.21       71.91     74.77 o 
   5   5  15     2257.30     2443.52    119.41 o 
   6   5  15        1.89      103.91     85.87 o 
   7   5  15        5.89       77.37     95.37 o 
 -16   6  15       45.25       21.62     86.63 o 
 -15   6  15       26.08       37.03     82.51 o 
 -14   6  15      260.27      333.38     84.57 o 
 -13   6  15     1121.96      952.37     79.40 o 
 -12   6  15      415.54      405.96     58.72 o 
 -11   6  15      326.07      383.93     57.90 o 
 -10   6  15      720.36      838.66     60.22 o 
  -9   6  15     4155.50     3920.10     98.51 o 
  -8   6  15      123.54       -1.87     44.08 o 
  -7   6  15       47.13       18.92     43.21 o 
  -6   6  15     1105.56     1087.48     56.76 o 
  -5   6  15     8212.77     7718.45    142.67 o 
  -4   6  15    18025.19    18271.11    279.35 o 
  -3   6  15      625.99      565.57     56.51 o 
  -2   6  15      317.61      276.55     50.98 o 
  -1   6  15     3749.46     3568.27    102.27 o 
   0   6  15     3629.78     3663.24    103.45 o 
   1   6  15      193.01      180.67     54.29 o 
   2   6  15      118.03      281.13     69.69 o 
   3   6  15     1244.86     1483.71     91.61 o 
   4   6  15      544.54      592.90     82.63 o 
   5   6  15       76.53       -5.40     77.07 o 
   6   6  15       73.25      -48.73     82.34 o 
   7   6  15      541.62      638.16    101.29 o 
 -15   7  15        6.49       24.71     83.70 o 
 -14   7  15      252.57      274.35     75.04 o 
 -13   7  15     1599.02     1535.02     90.59 o 
 -12   7  15      371.80      236.13     66.51 o 
 -11   7  15     2607.31     2924.84    109.71 o 
 -10   7  15      499.39      600.66     66.29 o 
  -9   7  15      795.21      868.87     67.88 o 
  -8   7  15     2155.58     2203.28     84.49 o 
  -7   7  15       60.39      153.28     51.18 o 
  -6   7  15     1893.25     1881.35     68.63 o 
  -5   7  15     6967.42     6935.23    133.33 o 
  -4   7  15      374.19      492.24     66.47 o 
  -3   7  15    20905.81    20884.09    315.52 o 
  -2   7  15     1854.76     2009.30     81.78 o 
  -1   7  15      203.45      314.21     53.64 o 
   0   7  15     6399.46     6276.56    142.19 o 
   1   7  15      373.31      294.93     56.65 o 
   2   7  15      713.97      611.74     75.01 o 
   3   7  15     1430.19     1553.83     99.16 o 
   4   7  15      416.25      297.80    218.18 o 
   5   7  15     1361.81     1429.65    106.15 o 
   6   7  15       25.02      126.49     86.38 o 
 -15   8  15      338.92      271.18     93.67 o 
 -14   8  15      719.53     1037.27     88.68 o 
 -13   8  15      234.96      103.15     68.49 o 
 -12   8  15      736.64      677.19     75.29 o 
 -11   8  15        5.33       46.57     79.24 o 
 -10   8  15        8.99       54.87     60.02 o 
  -9   8  15     6500.18     5954.67    147.55 o 
  -8   8  15     1369.86     1546.93     79.43 o 
  -7   8  15       94.16       15.29     53.48 o 
  -6   8  15       84.99      132.10     49.43 o 
  -5   8  15     2914.33     2750.88     81.89 o 
  -4   8  15      573.29      795.65     86.60 o 
  -3   8  15      965.99      997.16     79.40 o 
  -2   8  15     5688.99     5668.19    134.73 o 
  -1   8  15      160.30       88.36     52.15 o 
   0   8  15     1247.38     1044.08     73.96 o 
   1   8  15       52.67      132.16     70.60 o 
   2   8  15     4540.35     4316.50    142.62 o 
   3   8  15     1043.44     1365.52     91.97 o 
   4   8  15       57.36       40.47     97.04 o 
   5   8  15       52.02       95.01    102.02 o 
   6   8  15      757.19      703.28    123.15 o 
 -14   9  15      391.93      524.54     94.41 o 
 -13   9  15      293.02      316.96     76.89 o 
 -12   9  15     1435.97     1440.53     90.98 o 
 -11   9  15     2520.82     2890.64    122.92 o 
 -10   9  15     2192.19     2237.49     96.81 o 
  -9   9  15     1390.93     1322.16     81.78 o 
  -8   9  15     2963.04     2986.56    103.51 o 
  -7   9  15     1125.01     1230.63     77.12 o 
  -6   9  15       59.29       -5.47     60.95 o 
  -5   9  15      145.76      263.44     60.95 o 
  -4   9  15     1540.15     1661.49     68.29 o 
  -3   9  15     2213.95     2124.59     73.62 o 
  -2   9  15       95.27      183.25     54.34 o 
  -1   9  15      132.93      145.27     55.20 o 
   0   9  15      390.58      446.85     59.91 o 
   1   9  15      271.43      206.90     69.02 o 
   2   9  15     1475.50     1571.55     96.70 o 
   3   9  15       91.16       73.75     73.47 o 
   4   9  15      579.71      449.04    108.22 o 
   5   9  15      112.46      214.30    188.27 o 
 -14  10  15     1383.33     1594.27    102.44 o 
 -13  10  15      133.59      110.18     74.12 o 
 -12  10  15      462.15      398.98     79.52 o 
 -11  10  15      200.60      170.09     73.58 o 
 -10  10  15     1443.59     1373.64     87.17 o 
  -9  10  15      546.57      506.65     95.49 o 
  -8  10  15      210.80      259.50     87.12 o 
  -7  10  15       10.46      -46.69     57.36 o 
  -6  10  15       37.06       -1.52     57.66 o 
  -5  10  15      308.67      271.23     59.56 o 
  -4  10  15      554.05      553.44     80.76 o 
  -3  10  15        2.03      108.61     72.49 o 
  -2  10  15      941.62     1180.02     65.29 o 
  -1  10  15     1026.26     1140.60     72.43 o 
   0  10  15       73.41      170.21     58.69 o 
   1  10  15        4.20       50.34     69.62 o 
   2  10  15     1202.56     1367.11     94.53 o 
   3  10  15     2504.20     2496.29    113.85 o 
   4  10  15      842.81      716.82    120.66 o 
   5  10  15       87.12       26.68    106.91 o 
 -13  11  15       38.18      -64.85    110.22 o 
 -12  11  15      372.62      400.64     80.78 o 
 -11  11  15        1.18       19.35     71.18 o 
 -10  11  15     1910.28     1842.49    108.27 o 
  -9  11  15     1727.58     1587.42     91.42 o 
  -8  11  15       95.46      198.93     65.42 o 
  -7  11  15     1724.19     1660.55     87.34 o 
  -6  11  15       20.34      -10.86     60.52 o 
  -5  11  15      230.60      185.22     63.66 o 
  -4  11  15     1581.72     1575.86     96.82 o 
  -3  11  15        9.13       -4.87     58.94 o 
  -2  11  15     1750.58     1877.40     88.32 o 
  -1  11  15      602.15      701.57    126.38 o 
   0  11  15      198.02      192.96     61.04 o 
   1  11  15     3041.49     3050.21    122.72 o 
   2  11  15        0.36       -1.43     70.46 o 
   3  11  15      563.35      567.69     84.04 o 
   4  11  15     1734.74     2028.29    110.30 o 
 -12  12  15      195.19      216.22     80.07 o 
 -11  12  15      139.74       67.86     76.77 o 
 -10  12  15     1345.78     1497.18    131.00 o 
  -9  12  15       12.17      -48.69     67.58 o 
  -8  12  15      355.58      439.03     75.17 o 
  -7  12  15       74.20      -62.69     62.69 o 
  -6  12  15      931.26      937.20     78.13 o 
  -5  12  15      349.79      278.90     66.83 o 
  -4  12  15      351.33      221.82     78.22 o 
  -3  12  15        8.20       72.04    103.62 o 
  -2  12  15       79.46       75.93     63.83 o 
  -1  12  15      906.09      864.08     77.01 o 
   0  12  15     1090.17     1063.49     88.21 o 
   1  12  15      423.78      350.03     98.08 o 
   2  12  15       29.39      154.14     93.68 o 
   3  12  15      159.92      110.37     79.42 o 
 -11  13  15       30.37       14.92     94.47 o 
 -10  13  15      278.82      309.25     79.18 o 
  -9  13  15      137.81      179.27     75.56 o 
  -8  13  15       34.18       20.23     84.57 o 
  -7  13  15     2521.45     2434.02    107.18 o 
  -6  13  15        5.94       62.13     67.31 o 
  -5  13  15     2657.42     2765.08    106.75 o 
  -4  13  15     1337.70     1395.35     86.13 o 
  -3  13  15      464.24      402.82     72.21 o 
  -2  13  15      936.74      915.06     81.46 o 
  -1  13  15      372.54      269.03     86.86 o 
   0  13  15       20.48      -39.74     95.63 o 
   1  13  15      196.44      307.33    100.57 o 
   2  13  15      476.71      358.31    104.42 o 
 -10  14  15      281.91      288.65    107.68 o 
  -9  14  15      320.89      195.03    105.14 o 
  -8  14  15       19.56        1.92     71.93 o 
  -7  14  15       10.58       41.89     68.91 o 
  -6  14  15       16.64       90.59     70.17 o 
  -5  14  15       65.91      -33.14     70.18 o 
  -4  14  15       53.74      167.46     74.67 o 
  -3  14  15        8.93       13.98     68.74 o 
  -2  14  15       21.60      -42.84     69.23 o 
  -1  14  15        6.40      -21.64     70.62 o 
   0  14  15       54.89       -0.90     71.03 o 
   1  14  15      115.69      122.35    106.65 o 
  -9  15  15      619.68      674.36     90.41 o 
  -8  15  15      289.91      410.10     83.71 o 
  -7  15  15      453.04      635.80     99.73 o 
  -6  15  15      367.63      548.92     83.56 o 
  -5  15  15      113.94      254.42     88.89 o 
  -4  15  15      101.30      256.18     91.93 o 
  -3  15  15      406.26      297.59    123.87 o 
  -2  15  15      236.39      399.89     79.39 o 
  -1  15  15     2307.37     2766.01    117.19 o 
   0  15  15      139.11      153.48     90.63 o 
  -6  16  15       76.86       28.02     77.62 o 
  -5  16  15       42.47       -1.70     78.16 o 
  -4  16  15       92.57      164.04     79.52 o 
  -3  16  15       89.94       50.10    121.90 o 
 -16   0  16       80.33      154.67    105.56 o 
 -15   0  16       13.37     -133.72    133.72 o 
 -14   0  16     9322.39     8899.25    371.26 o 
 -13   0  16      664.09      441.67    239.29 o 
 -12   0  16      151.86      164.28     90.80 o 
 -11   0  16     1006.54     1051.38    179.47 o 
 -10   0  16     3953.43     3825.53    165.12 o 
  -9   0  16     4175.47     3689.72    160.13 o 
  -8   0  16      234.23      432.24     80.84 o 
  -7   0  16     1339.73     1327.26    149.56 o 
  -6   0  16     5231.53     5650.25    228.74 o 
  -5   0  16     2234.17     2441.81    121.93 o 
  -4   0  16     3226.93     3542.35    144.07 o 
  -3   0  16     2094.31     2657.99    175.95 o 
  -2   0  16     7503.79     7139.47    215.23 o 
  -1   0  16      360.62      331.22     73.54 o 
   0   0  16      362.15      474.45    112.61 o 
   1   0  16       50.19      159.16     74.41 o 
   2   0  16     3796.66     3476.75    182.99 o 
   3   0  16     1157.00     1207.02    165.39 o 
   4   0  16        2.72       56.30    130.20 o 
   5   0  16      179.89      316.71    158.36 o 
   6   0  16      544.33      573.60    179.47 o 
   7   0  16      305.47      489.14    186.51 o 
 -16   1  16     2988.09     3120.87    120.54 o 
 -15   1  16       65.00       24.66     69.49 o 
 -14   1  16     3295.28     3110.32    111.72 o 
 -13   1  16     2851.47     2847.84    108.62 o 
 -12   1  16      625.75      712.57     71.90 o 
 -11   1  16     1823.56     1801.03    101.46 o 
 -10   1  16      232.35      128.91     58.37 o 
  -9   1  16      143.73      219.88     66.54 o 
  -8   1  16     6708.74     6373.90    146.85 o 
  -7   1  16       41.86       48.79     49.95 o 
  -6   1  16     2722.27     2652.53     91.88 o 
  -5   1  16     5035.42     4590.17    137.14 o 
  -4   1  16       20.68       29.50     45.47 o 
  -3   1  16    12463.14    12554.87    230.36 o 
  -2   1  16     1220.25     1226.88     87.73 o 
  -1   1  16       47.55       53.03     47.38 o 
   0   1  16     5288.11     5115.00    123.15 o 
   1   1  16     1923.29     1686.23     73.45 o 
   2   1  16     1922.56     1812.65     91.04 o 
   3   1  16     2663.94     3086.78    418.76 o 
   4   1  16      364.37      358.94    109.49 o 
   5   1  16     1777.53     1785.72    141.57 o 
   6   1  16      205.30      179.47    116.95 o 
   7   1  16       53.90       72.14    119.44 o 
 -16   2  16        9.02      -15.08     71.29 o 
 -15   2  16       26.83      -10.01     69.36 o 
 -14   2  16       21.75      -40.28     65.32 o 
 -13   2  16     1080.77     1130.38     80.65 o 
 -12   2  16     1289.05     1191.39     80.01 o 
 -11   2  16      363.84      274.22     65.00 o 
 -10   2  16      463.17      394.79     61.85 o 
  -9   2  16     4546.70     4285.35    119.86 o 
  -8   2  16        7.16       24.95     49.55 o 
  -7   2  16      174.42      182.45     53.82 o 
  -6   2  16       88.15      141.11     67.55 o 
  -5   2  16     2750.07     2873.45     79.54 o 
  -4   2  16      421.76      466.87     59.24 o 
  -3   2  16      304.92      360.09     54.42 o 
  -2   2  16     1612.79     1641.65     72.42 o 
  -1   2  16     1840.73     1847.23     81.27 o 
   0   2  16      130.81      137.47     63.49 o 
   1   2  16      597.91      537.27     57.40 o 
   2   2  16     3123.51     2969.01    115.33 o 
   3   2  16     1308.30     1269.83    137.24 o 
   4   2  16      778.25      510.08    111.89 o 
   5   2  16      444.21      416.59    116.13 o 
   6   2  16      895.52     1098.73    138.08 o 
   7   2  16      193.92      244.00    125.64 o 
 -16   3  16      295.33      384.14     79.82 o 
 -15   3  16       57.15      -27.62     69.40 o 
 -14   3  16      124.64      105.10     72.13 o 
 -13   3  16       19.26      -60.40     60.40 o 
 -12   3  16       46.44       46.04     61.66 o 
 -11   3  16     5118.51     4809.72    131.20 o 
 -10   3  16     2879.88     2883.93    100.03 o 
  -9   3  16      103.48      104.62     47.50 o 
  -8   3  16     8765.88     8058.01    151.61 o 
  -7   3  16      162.79      244.80     54.57 o 
  -6   3  16      509.72      639.27     49.35 o 
  -5   3  16     4974.74     4637.57    102.34 o 
  -4   3  16      219.05      230.29     42.64 o 
  -3   3  16     3857.88     3833.02    107.55 o 
  -2   3  16      117.83      115.68     48.76 o 
  -1   3  16        7.54      -13.17     47.60 o 
   0   3  16     3753.08     3617.63    105.51 o 
   1   3  16      382.69      288.78     55.48 o 
   2   3  16      467.28      395.43     69.84 o 
   3   3  16     1076.74     1199.50    116.63 o 
   4   3  16      294.74      167.52    100.75 o 
   5   3  16     3824.92     4237.89    199.74 o 
   6   3  16       77.70      -45.83    110.71 o 
 -16   4  16        5.79       82.37     75.80 o 
 -15   4  16      181.46      165.19     74.17 o 
 -14   4  16      287.40      283.91     72.39 o 
 -13   4  16      168.00      106.17     64.89 o 
 -12   4  16     1868.51     1908.77     91.37 o 
 -11   4  16      160.45       88.58     59.56 o 
 -10   4  16     1880.59     1824.33     84.57 o 
  -9   4  16       56.21      125.29     65.01 o 
  -8   4  16     1998.97     1896.46     67.74 o 
  -7   4  16      215.02      141.02     52.81 o 
  -6   4  16     4701.57     4501.36    102.98 o 
  -5   4  16      237.86      172.11     43.42 o 
  -4   4  16       15.17      -41.07     41.07 o 
  -3   4  16       13.34      -34.49     82.28 o 
  -2   4  16       15.18       17.83     47.46 o 
  -1   4  16      837.51      805.98     60.93 o 
   0   4  16       38.38      -12.18     67.55 o 
   1   4  16      595.97      489.39     57.66 o 
   2   4  16       13.43      -55.55    112.15 o 
   3   4  16      147.21      179.29     98.26 o 
   4   4  16       83.23       55.96    101.93 o 
   5   4  16      155.89      129.24     85.28 o 
   6   4  16      135.98      116.84     85.54 o 
 -16   5  16      125.65      108.27     92.91 o 
 -15   5  16      260.53      214.88    105.39 o 
 -14   5  16      411.36      496.60     72.63 o 
 -13   5  16      318.04      248.36     86.86 o 
 -12   5  16      684.28      704.07     73.17 o 
 -11   5  16     1265.19     1361.89     81.22 o 
 -10   5  16      267.43      178.60     59.63 o 
  -9   5  16      215.25      372.47     52.27 o 
  -8   5  16     2393.59     2524.98     81.69 o 
  -7   5  16      785.91      963.12     56.81 o 
  -6   5  16     1403.38     1351.49     72.12 o 
  -5   5  16       51.61       30.27     42.34 o 
  -4   5  16      272.84      343.31     61.08 o 
  -3   5  16      489.02      451.89     54.84 o 
  -2   5  16      231.93      119.58     50.79 o 
  -1   5  16       31.27       42.07     51.38 o 
   0   5  16      195.52      124.15     61.74 o 
   1   5  16      318.43      224.51     55.71 o 
   2   5  16       26.85      -13.84     64.44 o 
   3   5  16      147.17      234.64    100.75 o 
   4   5  16       32.12        3.56     95.20 o 
   5   5  16       77.75       67.06     81.33 o 
   6   5  16       10.54       47.75     89.67 o 
 -15   6  16       99.86      108.47     87.43 o 
 -14   6  16       58.02      -76.52     76.52 o 
 -13   6  16      543.82      567.83    101.72 o 
 -12   6  16      353.79      362.88     83.64 o 
 -11   6  16      102.86        8.72     58.42 o 
 -10   6  16      198.97      249.96     52.86 o 
  -9   6  16      245.35      265.83     51.96 o 
  -8   6  16     1260.00     1250.66     62.78 o 
  -7   6  16       44.44       21.98     45.28 o 
  -6   6  16     3345.71     3145.49     88.70 o 
  -5   6  16      314.60      311.65     47.71 o 
  -4   6  16     2725.73     2816.37     89.50 o 
  -3   6  16      185.89      137.28     50.84 o 
  -2   6  16        7.95       63.33     50.02 o 
  -1   6  16      375.48      495.67     58.56 o 
   0   6  16        3.02       16.25     50.81 o 
   1   6  16       40.16       24.18     54.48 o 
   2   6  16      100.69       31.38     68.08 o 
   3   6  16      127.87      273.01    100.75 o 
   4   6  16       64.89      212.10    104.42 o 
   5   6  16        4.44      157.72    109.40 o 
   6   6  16      144.41      300.88    121.93 o 
 -15   7  16      341.58      254.87     89.97 o 
 -14   7  16      941.88      960.63    103.48 o 
 -13   7  16       90.76       74.19     81.12 o 
 -12   7  16      107.67      -58.43     78.22 o 
 -11   7  16     2188.21     2329.33    101.59 o 
 -10   7  16     1468.22     1309.01     78.33 o 
  -9   7  16      665.34      813.25     60.31 o 
  -8   7  16      770.79      816.96     62.45 o 
  -7   7  16      304.21      309.54     65.09 o 
  -6   7  16       72.39       67.92     46.04 o 
  -5   7  16     2097.07     2013.44     71.86 o 
  -4   7  16      325.42      366.44     47.04 o 
  -3   7  16      301.77      429.89     59.64 o 
  -2   7  16       18.09       27.22     51.00 o 
  -1   7  16     2125.14     2058.38     82.72 o 
   0   7  16       83.79      171.34     65.72 o 
   1   7  16     2011.56     1960.18     85.01 o 
   2   7  16      411.85      345.37     74.54 o 
   3   7  16      102.24      181.35     75.85 o 
   4   7  16      349.00      378.14    156.60 o 
   5   7  16      289.01      380.53    188.27 o 
 -14   8  16        9.88     -109.80    109.80 o 
 -13   8  16     1004.35     1018.71    101.70 o 
 -12   8  16      334.14      241.09     74.21 o 
 -11   8  16      316.53      217.14     70.52 o 
 -10   8  16      823.99      800.19     85.33 o 
  -9   8  16     1404.15     1493.22     82.87 o 
  -8   8  16     1088.85     1193.27     75.73 o 
  -7   8  16       73.51       42.58     58.12 o 
  -6   8  16        4.59       27.44     47.31 o 
  -5   8  16        4.76       26.51     46.60 o 
  -4   8  16     2371.58     2408.07     90.90 o 
  -3   8  16       97.82      103.02     48.92 o 
  -2   8  16     2205.87     1968.19     82.55 o 
  -1   8  16      344.12      309.67     83.81 o 
   0   8  16     1455.87     1471.71     77.57 o 
   1   8  16       24.17      -68.64     68.64 o 
   2   8  16       23.24        0.95    114.69 o 
   3   8  16       84.11      223.59     77.58 o 
   4   8  16      207.45      257.28    110.71 o 
   5   8  16       28.16       22.93    108.22 o 
 -14   9  16      834.76      856.44    107.40 o 
 -13   9  16      623.16      566.72     82.51 o 
 -12   9  16       24.07      134.67     74.61 o 
 -11   9  16     2679.45     2990.65    128.51 o 
 -10   9  16      105.16       49.94     65.39 o 
  -9   9  16     1991.62     2014.86     93.48 o 
  -8   9  16     2713.03     3011.97    127.49 o 
  -7   9  16     1488.72     1478.70     80.52 o 
  -6   9  16     1426.55     1411.47     81.58 o 
  -5   9  16      904.20     1060.67    174.22 o 
  -4   9  16       69.38      -22.10     48.31 o 
  -3   9  16     2976.18     2986.82     90.02 o 
  -2   9  16      330.00      398.58     60.75 o 
  -1   9  16       27.15      -16.31     56.73 o 
   0   9  16     2105.95     2054.11     88.41 o 
   1   9  16       14.55       73.81     72.76 o 
   2   9  16      161.04      191.48     75.94 o 
   3   9  16     2448.54     2553.85    119.77 o 
   4   9  16       56.35      -56.18    105.73 o 
 -13  10  16        1.00       24.94     84.91 o 
 -12  10  16      289.71      413.09     82.09 o 
 -11  10  16      174.89       52.46     73.27 o 
 -10  10  16      394.97      343.96     72.81 o 
  -9  10  16      416.03      340.16     70.32 o 
  -8  10  16      651.25      727.14    109.20 o 
  -7  10  16        7.57      -52.28     62.30 o 
  -6  10  16      798.06      779.18     85.33 o 
  -5  10  16     1498.22     1286.67     79.34 o 
  -4  10  16       70.17      134.40     59.98 o 
  -3  10  16      372.31      327.46     64.79 o 
  -2  10  16      431.34      534.14     59.55 o 
  -1  10  16      444.84      485.59     64.89 o 
   0  10  16        6.43      -58.64     58.64 o 
   1  10  16      226.83      249.28     76.72 o 
   2  10  16      139.44      145.29     79.79 o 
   3  10  16       12.57      113.64     77.63 o 
   4  10  16      460.66      723.44    123.15 o 
 -13  11  16     1346.18     1404.19    104.24 o 
 -12  11  16       30.45      -36.64     75.17 o 
 -11  11  16     2083.21     2396.22    109.47 o 
 -10  11  16       14.98      211.32     73.06 o 
  -9  11  16       49.13       24.67     69.22 o 
  -8  11  16     1862.77     1887.06    121.39 o 
  -7  11  16      200.02      237.39     65.46 o 
  -6  11  16     1090.62     1133.22     82.96 o 
  -5  11  16     1946.98     2269.43     96.68 o 
  -4  11  16       42.00       42.87     66.03 o 
  -3  11  16      998.75     1030.08     78.80 o 
  -2  11  16      678.69      745.11     75.08 o 
  -1  11  16      422.79      451.84     79.04 o 
   0  11  16     1397.54     1586.84     83.66 o 
   1  11  16       75.90       66.42     76.85 o 
   2  11  16      682.93      787.43    115.93 o 
   3  11  16      136.51      107.94     81.63 o 
 -12  12  16        3.97       27.43     78.22 o 
 -11  12  16      205.65      425.67     82.55 o 
 -10  12  16     1905.32     2075.42    104.97 o 
  -9  12  16      370.95      530.92     78.34 o 
  -8  12  16       11.46      -13.46     69.22 o 
  -7  12  16       70.16      -54.56     67.58 o 
  -6  12  16     1892.57     2086.83    132.57 o 
  -5  12  16      265.74      319.27     70.98 o 
  -4  12  16      309.31      324.83    122.72 o 
  -3  12  16      943.57     1056.65     82.00 o 
  -2  12  16     1117.58     1280.03     83.59 o 
  -1  12  16      288.80      324.05     72.80 o 
   0  12  16       45.93       44.56     95.78 o 
   1  12  16       34.68      -94.56     94.56 o 
   2  12  16      719.41      879.43    120.71 o 
 -11  13  16     1645.14     1514.02    103.99 o 
 -10  13  16       45.83       94.62     79.15 o 
  -9  13  16        9.87       57.53     76.40 o 
  -8  13  16     1088.84     1289.10     93.11 o 
  -7  13  16      986.93      887.59     86.19 o 
  -6  13  16       25.36      116.86     73.67 o 
  -5  13  16      381.92      352.71     72.52 o 
  -4  13  16      755.76      653.02     90.39 o 
  -3  13  16      673.30      846.94     82.81 o 
  -2  13  16       10.28      100.99     71.34 o 
  -1  13  16        8.15       13.04     70.79 o 
   0  13  16      792.64      961.57    123.75 o 
   1  13  16      135.26       68.39    103.81 o 
  -9  14  16     1314.00     1318.10     95.63 o 
  -8  14  16       37.74       89.97     74.54 o 
  -7  14  16      299.30      260.46     80.02 o 
  -6  14  16      587.97      861.89     86.54 o 
  -5  14  16      917.96     1133.91    100.29 o 
  -4  14  16      261.26      247.20     75.81 o 
  -3  14  16      459.80      551.73     80.52 o 
  -2  14  16      549.63      601.81     81.03 o 
  -1  14  16      854.06      769.64     87.38 o 
   0  14  16      286.61      352.23     98.21 o 
  -7  15  16      470.27      442.89    141.71 o 
  -6  15  16        4.78      -46.68     77.33 o 
  -5  15  16      119.76      222.92     79.66 o 
  -4  15  16     1005.05      906.99     89.37 o 
  -3  15  16      518.84      648.52     86.23 o 
 -16   1  17      527.38      542.08     90.45 o 
 -15   1  17      376.30      383.92     76.88 o 
 -14   1  17      924.40      888.42     82.25 o 
 -13   1  17       42.62       69.07     65.89 o 
 -12   1  17      126.41       43.57     63.23 o 
 -11   1  17     2253.03     2276.19     96.47 o 
 -10   1  17      933.42      994.60    108.19 o 
  -9   1  17      215.23      243.43     59.56 o 
  -8   1  17     1797.17     1800.82     81.69 o 
  -7   1  17      294.51      314.26     58.84 o 
  -6   1  17      327.68      336.67     57.57 o 
  -5   1  17      656.68      620.33     63.49 o 
  -4   1  17      359.81      344.74     67.59 o 
  -3   1  17     6631.83     5663.11    136.13 o 
  -2   1  17      401.30      306.34     55.23 o 
  -1   1  17     1143.42     1108.46     67.43 o 
   0   1  17     1084.44     1005.15    110.73 o 
   1   1  17      377.55      394.53     58.86 o 
   2   1  17        4.51      -54.72    109.09 o 
   3   1  17      112.53      175.31    221.70 o 
   4   1  17        0.06      122.57    110.71 o 
   5   1  17        5.73      -52.54    105.56 o 
   6   1  17       77.87      -53.16    116.87 o 
 -16   2  17      193.44      166.61     76.63 o 
 -15   2  17       70.09       89.62    119.87 o 
 -14   2  17       58.85       49.45     68.03 o 
 -13   2  17      568.78      496.03     76.06 o 
 -12   2  17      219.05      198.06     65.08 o 
 -11   2  17        2.37      -45.17     59.63 o 
 -10   2  17     1575.75     1618.79     84.28 o 
  -9   2  17       29.97        0.78     54.33 o 
  -8   2  17      598.52      568.24     63.91 o 
  -7   2  17       47.78      140.11     55.60 o 
  -6   2  17        6.37       69.93     52.82 o 
  -5   2  17      589.53      771.10     88.51 o 
  -4   2  17      930.49      778.78     64.07 o 
  -3   2  17      221.63      243.76     54.50 o 
  -2   2  17        9.80       38.96     51.26 o 
  -1   2  17       84.41      183.63     67.05 o 
   0   2  17       26.64      144.52     53.75 o 
   1   2  17      509.63      532.65     67.05 o 
   2   2  17        9.85       79.23     91.97 o 
   3   2  17       14.33       66.47    248.09 o 
   4   2  17      907.00      950.25    205.86 o 
   5   2  17       64.40        3.44    190.03 o 
 -15   3  17      332.52      294.64     89.16 o 
 -14   3  17      695.31      667.73     78.53 o 
 -13   3  17     2279.94     2210.30    116.44 o 
 -12   3  17        3.87      -42.65     62.67 o 
 -11   3  17      830.98      812.59    113.27 o 
 -10   3  17       22.66      -57.90     57.90 o 
  -9   3  17       14.25      -27.01     56.69 o 
  -8   3  17     2683.73     2642.00     96.25 o 
  -7   3  17     4261.34     4021.62    192.50 o 
  -6   3  17     2188.88     2247.56    113.27 o 
  -5   3  17     3602.01     3446.19    107.56 o 
  -4   3  17      124.39      156.18     44.90 o 
  -3   3  17     3393.12     3534.89    117.33 o 
  -2   3  17     1915.36     1676.44     77.80 o 
  -1   3  17      480.53      371.55     58.04 o 
   0   3  17     1738.72     1913.03     80.86 o 
   1   3  17       32.45       92.61     54.83 o 
   2   3  17      457.26      405.81     74.99 o 
   3   3  17     2491.06     2348.10    150.53 o 
   4   3  17       66.08      -70.34    103.24 o 
   5   3  17      352.42      406.73    124.34 o 
 -15   4  17       14.70      -42.95     70.52 o 
 -14   4  17      967.48      853.41     80.86 o 
 -13   4  17       17.30      -22.29     65.34 o 
 -12   4  17        5.06      -74.30     80.88 o 
 -11   4  17      738.30      749.41     72.04 o 
 -10   4  17     3090.63     3163.62    110.19 o 
  -9   4  17      940.94     1016.30     71.74 o 
  -8   4  17        5.79       27.89     71.11 o 
  -7   4  17     1288.79     1306.29     76.34 o 
  -6   4  17      693.43      796.51     56.51 o 
  -5   4  17      328.55      484.90     51.00 o 
  -4   4  17      452.88      436.55     50.57 o 
  -3   4  17      417.02      441.92     59.00 o 
  -2   4  17      771.79      833.33     98.54 o 
  -1   4  17      373.39      150.70     58.41 o 
   0   4  17       18.74      -39.85     53.33 o 
   1   4  17      352.54      311.16     72.24 o 
   2   4  17       62.24       90.32     71.45 o 
   3   4  17      588.81      605.49    126.68 o 
   4   4  17      275.27      -29.19    105.73 o 
   5   4  17       68.91      140.99    111.23 o 
 -15   5  17       52.56      -32.83     84.36 o 
 -14   5  17     1123.29      950.28    111.18 o 
 -13   5  17     2027.95     2249.81    103.08 o 
 -12   5  17        0.73      -46.48     61.91 o 
 -11   5  17     5427.45     5466.50    293.14 o 
 -10   5  17       57.32      101.53     61.09 o 
  -9   5  17     1217.51     1237.65     76.88 o 
  -8   5  17     4785.89     4481.07    125.70 o 
  -7   5  17      227.88      201.70     50.41 o 
  -6   5  17      335.14      419.30     74.66 o 
  -5   5  17     2880.25     2644.92     92.41 o 
  -4   5  17      229.68      232.29     48.03 o 
  -3   5  17     4217.10     4364.87    153.39 o 
  -2   5  17     1322.65     1342.77     75.12 o 
  -1   5  17        1.46      -25.78     53.58 o 
   0   5  17     4215.78     4348.38    120.07 o 
   1   5  17      488.39      344.93     74.42 o 
   2   5  17      746.85      698.36     84.71 o 
   3   5  17     1135.62     1348.89    131.88 o 
   4   5  17      204.86      126.68    109.49 o 
   5   5  17      699.29      866.96    135.60 o 
 -15   6  17      178.70      163.69     92.75 o 
 -14   6  17      291.97      435.37     91.68 o 
 -13   6  17     1005.00      823.71    115.35 o 
 -12   6  17      125.02      184.81     79.78 o 
 -11   6  17      764.19      864.92     74.80 o 
 -10   6  17     1129.21     1111.37     77.82 o 
  -9   6  17     1597.10     1537.42     82.92 o 
  -8   6  17      971.67      947.13     61.77 o 
  -7   6  17     1511.81     1510.39     99.10 o 
  -6   6  17     2923.46     3063.01    120.91 o 
  -5   6  17       75.15       -9.78     45.83 o 
  -4   6  17      232.97      253.68     55.93 o 
  -3   6  17     1065.70     1051.80     81.95 o 
  -2   6  17     3277.75     3220.93    105.31 o 
  -1   6  17      558.72      477.23     84.94 o 
   0   6  17      108.84       21.85     62.47 o 
   1   6  17      850.26      904.71     88.46 o 
   2   6  17      626.65      622.31     82.85 o 
   3   6  17      664.69      748.89    172.43 o 
   4   6  17      208.53      280.22    114.38 o 
   5   6  17      496.64      603.02    125.64 o 
 -14   7  17       34.57       73.28     88.63 o 
 -13   7  17     3111.67     3270.32    141.99 o 
 -12   7  17      827.06      668.93     95.74 o 
 -11   7  17      473.21      623.71    107.63 o 
 -10   7  17     1078.42     1202.62    100.57 o 
  -9   7  17      631.38      730.90     71.49 o 
  -8   7  17     2273.29     2401.38     94.80 o 
  -7   7  17       45.06       77.75     52.51 o 
  -6   7  17       15.76        6.54     48.29 o 
  -5   7  17     2203.27     2269.72    103.81 o 
  -4   7  17      620.86      495.13     55.75 o 
  -3   7  17     2553.48     2639.29     82.88 o 
  -2   7  17       69.06       75.06     57.19 o 
  -1   7  17        4.23      -54.94     54.94 o 
   0   7  17     3250.18     3337.17    109.83 o 
   1   7  17       14.59      -29.94     78.39 o 
   2   7  17      244.56      296.89     81.17 o 
   3   7  17      919.20     1256.49    132.97 o 
   4   7  17      266.02      381.18    116.87 o 
 -14   8  17      946.92     1018.48    124.07 o 
 -13   8  17      419.39      294.49     90.86 o 
 -12   8  17      143.44      178.55     89.80 o 
 -11   8  17     1121.38     1166.74    102.25 o 
 -10   8  17      125.50       72.30    113.78 o 
  -9   8  17     1968.45     1853.72     90.48 o 
  -8   8  17      127.91      167.29     63.86 o 
  -7   8  17      345.13      204.39     64.61 o 
  -6   8  17     1233.25     1273.88     65.63 o 
  -5   8  17      330.62      360.02     53.60 o 
  -4   8  17       40.07       45.07     63.06 o 
  -3   8  17     1024.88      929.99     61.58 o 
  -2   8  17     2729.59     2781.74     98.09 o 
  -1   8  17     1051.61     1175.14     91.87 o 
   0   8  17      172.43      239.68     63.02 o 
   1   8  17      814.82      838.33    121.29 o 
   2   8  17      919.05      983.78     93.09 o 
   3   8  17      625.86      608.55    115.53 o 
   4   8  17       10.30      -40.12    123.17 o 
 -13   9  17        7.58       71.04     97.72 o 
 -12   9  17      732.25      655.28     98.05 o 
 -11   9  17     1261.67     1421.59     92.04 o 
 -10   9  17       57.99       61.53     69.73 o 
  -9   9  17      404.96      469.14     74.35 o 
  -8   9  17     3393.04     3468.29    116.64 o 
  -7   9  17      245.09      408.36     68.62 o 
  -6   9  17      122.98       68.19     61.37 o 
  -5   9  17      392.10      469.77     66.79 o 
  -4   9  17     1023.86      971.69     74.87 o 
  -3   9  17      747.52      756.48     75.65 o 
  -2   9  17        3.19       12.54     59.02 o 
  -1   9  17     1421.43     1326.58     79.89 o 
   0   9  17     1432.97     1553.51    124.80 o 
   1   9  17      529.98      286.44     82.99 o 
   2   9  17       30.21      -78.57     78.57 o 
   3   9  17     1248.89     1562.71    140.57 o 
 -13  10  17        6.77      -20.77    114.38 o 
 -12  10  17      141.10      200.12    101.59 o 
 -11  10  17      481.47      371.67     82.74 o 
 -10  10  17      181.68      158.25     71.69 o 
  -9  10  17      808.61      860.20     89.90 o 
  -8  10  17     1329.03     1203.18     84.97 o 
  -7  10  17       79.90       70.61     66.41 o 
  -6  10  17     2660.63     2649.33    105.01 o 
  -5  10  17      270.89      276.24     68.06 o 
  -4  10  17       95.99      143.62     64.58 o 
  -3  10  17      554.16      536.96     71.56 o 
  -2  10  17     1440.98     1545.80     76.52 o 
  -1  10  17      765.11      921.84     97.01 o 
   0  10  17        0.88       -2.41     78.43 o 
   1  10  17      397.57      363.62     84.90 o 
   2  10  17       90.84       -1.91     82.30 o 
 -12  11  17      763.71      873.62     92.00 o 
 -11  11  17        4.29      117.90     78.98 o 
 -10  11  17       66.48      -45.50     70.75 o 
  -9  11  17     1417.08     1628.03    125.60 o 
  -8  11  17      212.30      226.10     73.42 o 
  -7  11  17     1439.00     1428.72     91.37 o 
  -6  11  17      214.31      146.47     69.31 o 
  -5  11  17       93.56      125.04     68.91 o 
  -4  11  17     1370.62     1548.14     89.21 o 
  -3  11  17      178.23      269.71     69.16 o 
  -2  11  17       25.02       88.89     67.81 o 
  -1  11  17     1688.95     1683.80    104.16 o 
   0  11  17      110.49      -50.12     96.66 o 
   1  11  17      763.43      758.25    166.28 o 
   2  11  17       68.01       40.89     85.01 o 
 -11  12  17       50.19      125.24     81.13 o 
 -10  12  17        4.87      -45.62     75.53 o 
  -9  12  17      100.88      262.82     76.80 o 
  -8  12  17      116.43      135.51     76.03 o 
  -7  12  17       47.44      -40.33     70.03 o 
  -6  12  17      674.77      668.84     79.51 o 
  -5  12  17       89.02      -15.61     93.46 o 
  -4  12  17        4.97       44.37     69.22 o 
  -3  12  17      376.05      511.92     88.89 o 
  -2  12  17      108.18      109.40     70.96 o 
  -1  12  17      198.14      271.21     75.24 o 
   0  12  17      339.75      351.66    110.54 o 
   1  12  17       63.71       24.97    104.15 o 
  -9  13  17      395.34      520.76    126.98 o 
  -8  13  17      186.80       74.57     78.25 o 
  -7  13  17      432.64      439.24     82.54 o 
  -6  13  17      100.74       74.30     73.72 o 
  -5  13  17      540.18      801.07     83.95 o 
  -4  13  17     1404.45     1307.77     92.50 o 
  -3  13  17      408.04      490.46     81.10 o 
  -2  13  17      471.59      560.80     99.55 o 
  -1  13  17      542.86      528.65     85.29 o 
  -7  14  17        6.69       29.21     78.22 o 
  -6  14  17       27.20       83.98     79.03 o 
  -5  14  17       64.28       20.00     76.34 o 
  -4  14  17       59.76      108.05     76.14 o 
  -3  14  17      176.01      202.00     78.96 o 
 -15   0  18     2250.18     2285.63    156.76 o 
 -14   0  18       16.59      -28.15    102.02 o 
 -13   0  18     1677.78     1629.96    135.46 o 
 -12   0  18        2.56      -29.59     94.46 o 
 -11   0  18     1411.78     1258.25    120.20 o 
 -10   0  18     2971.24     3410.48    162.86 o 
  -9   0  18      681.83      630.44     98.26 o 
  -8   0  18        5.07       34.70     80.84 o 
  -7   0  18     4017.12     4192.54    175.31 o 
  -6   0  18     1088.10     1203.61    108.22 o 
  -5   0  18      897.77      880.17    163.63 o 
  -4   0  18      236.63      283.67     84.60 o 
  -3   0  18     1537.48     1626.42    113.03 o 
  -2   0  18     1943.01     2057.73    120.20 o 
  -1   0  18     1035.19     1055.83     98.70 o 
   0   0  18     1973.14     1605.41    111.57 o 
   1   0  18     1508.52     1640.82    114.98 o 
   2   0  18       33.87     -130.20    130.20 o 
   3   0  18      428.11      446.91    147.80 o 
   4   0  18       59.56       87.98    158.36 o 
 -15   1  18      504.02      493.71     82.61 o 
 -14   1  18       73.78      -68.95     68.95 o 
 -13   1  18     3381.76     3375.87    121.63 o 
 -12   1  18      181.18      160.37     81.78 o 
 -11   1  18     3448.12     3410.22    128.00 o 
 -10   1  18     3009.57     2871.24    103.79 o 
  -9   1  18      432.59      425.31     67.25 o 
  -8   1  18     4816.96     4361.03    149.33 o 
  -7   1  18      932.14      934.69     77.71 o 
  -6   1  18      860.81      897.53     82.85 o 
  -5   1  18     3910.31     3840.20    116.11 o 
  -4   1  18        4.26       10.06     53.66 o 
  -3   1  18      471.09      676.61     65.82 o 
  -2   1  18      790.94      780.21     64.20 o 
  -1   1  18      138.65      189.32     57.98 o 
   0   1  18     4310.16     4319.95    120.93 o 
   1   1  18       14.82      -66.49     66.49 o 
   2   1  18       41.46       18.45     91.97 o 
   3   1  18     1979.36     2141.27    221.70 o 
   4   1  18       68.11       -2.36    135.48 o 
 -15   2  18      113.22      136.05     75.24 o 
 -14   2  18      161.31       23.00    112.76 o 
 -13   2  18       82.66       80.62     70.71 o 
 -12   2  18      417.60      401.35     74.27 o 
 -11   2  18       48.91        7.64     61.02 o 
 -10   2  18     1704.92     1765.97    115.81 o 
  -9   2  18      482.39      487.27     66.27 o 
  -8   2  18      404.86      477.69     89.39 o 
  -7   2  18      837.09      959.79     90.92 o 
  -6   2  18     2219.44     2024.08     86.57 o 
  -5   2  18       10.25      -55.32     55.32 o 
  -4   2  18     2398.31     2170.86     88.74 o 
  -3   2  18     1204.05     1221.31     73.00 o 
  -2   2  18     7348.30     6458.31    151.36 o 
  -1   2  18       23.99       20.75     63.49 o 
   0   2  18     1080.97     1132.93     72.82 o 
   1   2  18     1173.68     1500.15    122.51 o 
   2   2  18     1044.88     1076.87    120.66 o 
   3   2  18       66.46      -81.95    103.06 o 
   4   2  18      484.46      516.30    124.12 o 
 -15   3  18        1.22       41.51     77.44 o 
 -14   3  18       86.90      111.30     95.11 o 
 -13   3  18      650.30      704.08    134.68 o 
 -12   3  18     1138.39     1099.76    106.69 o 
 -11   3  18      818.72      842.75     77.57 o 
 -10   3  18       44.67        2.98     58.95 o 
  -9   3  18       64.32       45.04     58.22 o 
  -8   3  18     3350.64     3380.76    112.35 o 
  -7   3  18      386.23      277.85    101.54 o 
  -6   3  18        2.24       82.55     58.12 o 
  -5   3  18     1408.83     1375.04     76.97 o 
  -4   3  18      321.15      303.08     60.24 o 
  -3   3  18     2105.25     2023.36     84.89 o 
  -2   3  18     1275.04     1189.04     74.07 o 
  -1   3  18      933.01      926.63     68.45 o 
   0   3  18     1716.20     1961.58     86.00 o 
   1   3  18       25.94      -43.88     69.79 o 
   2   3  18        0.59       82.70     99.44 o 
   3   3  18       75.90      -41.06    104.42 o 
   4   3  18       32.41       12.81    110.54 o 
 -15   4  18       36.34      -68.26     75.83 o 
 -14   4  18      407.70      509.09     79.78 o 
 -13   4  18       23.19       85.06     78.22 o 
 -12   4  18      185.79      230.91     70.90 o 
 -11   4  18      697.44      780.39     96.26 o 
 -10   4  18      292.66      314.50     94.34 o 
  -9   4  18     1738.36     1627.89     86.83 o 
  -8   4  18     1204.37     1186.61     78.05 o 
  -7   4  18      398.83      472.13     64.86 o 
  -6   4  18       23.84      -55.19     55.19 o 
  -5   4  18      302.36      204.92     61.83 o 
  -4   4  18      206.56       84.32     58.12 o 
  -3   4  18      716.06      586.53     65.20 o 
  -2   4  18      139.56      141.70     65.52 o 
  -1   4  18      103.70      113.74     56.95 o 
   0   4  18      405.20      309.30     63.87 o 
   1   4  18      327.39      422.51     95.44 o 
   2   4  18       26.77       27.98     98.70 o 
   3   4  18      183.51      118.11    133.72 o 
   4   4  18        3.39       46.24    114.38 o 
 -14   5  18        2.41       -2.32     87.07 o 
 -13   5  18      772.11      659.02     79.88 o 
 -12   5  18     1227.76     1183.99     87.39 o 
 -11   5  18       45.78       64.06     66.97 o 
 -10   5  18      471.95      653.66     72.18 o 
  -9   5  18     1806.62     2004.00     90.24 o 
  -8   5  18        5.28       15.93     60.07 o 
  -7   5  18      593.41      734.48     67.05 o 
  -6   5  18     1275.13     1159.28     86.35 o 
  -5   5  18      394.33      517.32     64.61 o 
  -4   5  18      556.56      573.70     56.39 o 
  -3   5  18      141.29      131.64     60.17 o 
  -2   5  18       32.41       34.04     56.46 o 
  -1   5  18      914.90      806.16     68.68 o 
   0   5  18      101.60      173.87     61.13 o 
   1   5  18        2.98      -52.49     73.28 o 
   2   5  18       14.96      -33.99    101.93 o 
   3   5  18      451.25      661.85    123.00 o 
   4   5  18      298.00      181.69    118.18 o 
 -14   6  18      616.07      484.65     96.48 o 
 -13   6  18      296.70      351.67    147.69 o 
 -12   6  18      345.60      239.89     88.30 o 
 -11   6  18       98.04       66.54    108.58 o 
 -10   6  18      667.10      759.98     73.34 o 
  -9   6  18        4.85      -18.47     60.15 o 
  -8   6  18       79.62      104.90     60.51 o 
  -7   6  18        0.38      -54.19     59.70 o 
  -6   6  18       74.36      111.10     59.56 o 
  -5   6  18        6.53       49.66     49.88 o 
  -4   6  18      108.93       48.29     49.72 o 
  -3   6  18       73.52        6.87     57.18 o 
  -2   6  18        1.49        2.16     57.13 o 
  -1   6  18       27.86      119.52     60.20 o 
   0   6  18       30.04       16.37     59.16 o 
   1   6  18       78.57      -75.61     75.61 o 
   2   6  18      334.84      378.82    116.13 o 
   3   6  18        5.74       44.01    151.32 o 
 -14   7  18      263.20      281.97     98.89 o 
 -13   7  18      870.04      925.81    103.77 o 
 -12   7  18      895.81      901.76    100.57 o 
 -11   7  18       38.42      185.41     81.33 o 
 -10   7  18     2404.79     2356.79    121.45 o 
  -9   7  18       24.76       59.38     75.78 o 
  -8   7  18     1111.89     1089.23     77.87 o 
  -7   7  18      173.87      185.79     55.21 o 
  -6   7  18      889.53      876.64     63.15 o 
  -5   7  18      897.03     1056.65     98.82 o 
  -4   7  18     1080.18     1118.55     67.89 o 
  -3   7  18      868.90      976.43     65.09 o 
  -2   7  18      794.97      651.56     70.66 o 
  -1   7  18       92.41       90.46     60.53 o 
   0   7  18      208.78      179.05     76.23 o 
   1   7  18      244.07      162.41     81.63 o 
   2   7  18      177.00      169.88    108.05 o 
   3   7  18        2.63      -72.34    106.91 o 
 -13   8  18        4.72      -22.99     92.07 o 
 -12   8  18      446.76      469.15    113.37 o 
 -11   8  18        0.01       46.36     82.61 o 
 -10   8  18        4.02       16.42    110.04 o 
  -9   8  18       18.94      -87.34     87.34 o 
  -8   8  18      242.45      149.30     67.87 o 
  -7   8  18       20.83      -60.99     60.99 o 
  -6   8  18      271.01      298.20     69.16 o 
  -5   8  18       35.78        6.25     51.65 o 
  -4   8  18      351.32      327.22     55.47 o 
  -3   8  18        4.11       35.33     57.02 o 
  -2   8  18        9.19       18.84     60.87 o 
  -1   8  18       19.95       29.42     78.27 o 
   0   8  18        2.17       61.66     77.98 o 
   1   8  18       16.81      -95.44     95.44 o 
   2   8  18      175.11      252.14     88.21 o 
 -12   9  18      106.93      -19.03     89.35 o 
 -11   9  18      846.94      907.86    105.53 o 
 -10   9  18     1658.11     1576.37    115.77 o 
  -9   9  18      121.56      203.91     71.59 o 
  -8   9  18     2382.93     2364.04    101.85 o 
  -7   9  18     1480.85     1489.08     89.01 o 
  -6   9  18     1014.38     1089.62     80.18 o 
  -5   9  18     1866.87     2006.34     93.64 o 
  -4   9  18      577.72      436.61     71.56 o 
  -3   9  18     1185.14     1181.37    139.68 o 
  -2   9  18      913.62      876.06     75.71 o 
  -1   9  18       86.98       31.38     64.67 o
[truncated: 24,903 more chars]
