# Supplementary material for: Crystal structure of 2,6-bis­(2-hy­droxy-5-methyl­phen­yl)-4-phenyl­pyridinium bromide di­chloro­methane hemisolvate hemihydrate
Source: Acta Crystallogr E Crystallogr Commun. 2015 Nov 18;71(Pt 12):o953–4. doi: 10.1107/S2056989015021386 (PMC4719919; doi:10.1107/S2056989015021386)
Supplement: Supplementary file 3 [file e-71-0o953-Isup3.mol]

a
  --CCDC--102615    3D                              

110112  0  0  0  0  0  0  0  0999 V2000
    4.0257   12.5521    3.6024 Br     0
   13.0576   20.9815    4.1137 Br     0
    1.1891   12.4719    5.4097 O      0
    0.4225   12.4700    5.1799 H      0
    1.7266   12.6103    4.8463 H      0
    1.4636    1.9538    4.6180 C      0
    1.3603    1.1172    4.0983 H      0
    0.6524    2.5028    4.4705 H      0
    1.5691    1.5502    6.3202 Cl     0
    2.7981    2.7930    4.0298 Cl     0
    2.9506    8.0548    6.7860 N      0
    2.7611    8.8079    6.3704 H      0
    1.8939   10.3706    6.7274 O      0
    1.5791   10.9617    6.3037 H      0
    4.3368    9.7191    5.0990 O      0
    4.2252   10.3987    4.7058 H      0
    1.3816   10.1742    7.9665 C      0
    0.5669   11.1318    8.5495 C      0
    0.3418   11.9175    8.0631 H      0
    0.0776   10.9564    9.8295 C      0
   -0.4861   11.6194   10.2105 H      0
    0.3995    9.8269   10.5635 C      0
    1.1882    8.8535    9.9647 C      0
    1.3942    8.0660   10.4546 H      0
    1.6959    8.9903    8.6618 C      0
    2.5061    7.9047    8.0613 C      0
    2.8171    6.7103    8.7005 C      0
    2.5157    6.5647    9.5890 H      0
   -0.0854    9.6708   11.9893 C      0
   -1.0636    9.7357   12.0121 H      0
    0.3028   10.3776   12.5459 H      0
    0.1908    8.7957   12.3352 H      0
    4.3290    8.6781    4.2142 C      0
    4.6605    8.8448    2.8656 C      0
    4.9117    9.7007    2.5425 H      0
    4.6219    7.7696    2.0052 C      0
    4.8344    7.9029    1.0887 H      0
    4.2826    6.4946    2.4442 C      0
    3.9933    6.3227    3.7980 C      0
    3.7850    5.4545    4.1176 H      0
    4.0033    7.3961    4.6953 C      0
    3.6670    7.1260    6.1123 C      0
    4.0061    5.9632    6.7514 C      0
    4.5428    5.3195    6.3037 H      0
    4.1984    5.3160    1.4943 C      0
    4.6074    4.5285    1.9122 H      0
    4.6732    5.5282    0.6655 H      0
    3.2575    5.1266    1.2923 H      0
    3.5672    5.7159    8.0596 C      0
    3.8748    4.4285    8.7391 C      0
    3.8710    4.3005   10.1210 C      0
    3.7149    5.0704   10.6565 H      0
    4.0851    3.0921   10.7373 C      0
    4.0768    3.0342   11.6855 H      0
    4.3139    1.9608    9.9735 C      0
    4.4611    1.1225   10.3949 H      0
    4.3302    2.0573    8.5969 C      0
    4.4849    1.2821    8.0719 H      0
    4.1199    3.2780    7.9788 C      0
    4.1429    3.3359    7.0306 H      0
   10.0360   16.9541    6.8287 N      0
    9.8756   17.7141    6.4143 H      0
    9.0331   19.3257    6.7795 O      0
    8.6192   19.8889    6.4090 H      0
   11.4886   18.4649    5.1172 O      0
   11.7906   19.1470    4.8638 H      0
    8.6933   19.1944    8.0982 C      0
    8.0416   20.2344    8.7514 C      0
    7.8128   21.0236    8.2738 H      0
    7.7256   20.1239   10.0876 C      0
    7.2657   20.8360   10.5178 H      0
    8.0645   18.9927   10.8198 C      0
    8.7087   17.9649   10.1526 C      0
    8.9413   17.1844   10.6425 H      0
    9.0364   18.0193    8.7883 C      0
    9.6844   16.8564    8.1403 C      0
    9.9540   15.6515    8.7760 C      0
    9.7082   15.5410    9.6873 H      0
    7.7544   18.9190   12.2948 C      0
    7.9447   18.0140   12.6231 H      0
    6.8079   19.1277   12.4405 H      0
    8.3108   19.5644   12.7777 H      0
   11.4353   17.4265    4.2387 C      0
   11.8808   17.5492    2.9183 C      0
   12.2348   18.3753    2.6075 H      0
   11.8001   16.4583    2.0702 C      0
   12.0977   16.5530    1.1729 H      0
   11.3002   15.2271    2.4828 C      0
   10.8784   15.1166    3.8068 C      0
   10.5317   14.2870    4.1106 H      0
   10.9512   16.1882    4.7023 C      0
   10.6179   15.9550    6.1193 C      0
   10.8993   14.7746    6.7514 C      0
   11.3167   14.0713    6.2703 H      0
   11.2309   14.0362    1.5540 C      0
   11.7616   13.3014    1.9245 H      0
   11.5886   14.2870    0.6760 H      0
   10.2987   13.7503    1.4556 H      0
   10.5789   14.5957    8.1017 C      0
   10.8761   13.3224    8.7918 C      0
   11.0476   13.2470   10.1684 C      0
   10.9831   14.0397   10.6864 H      0
   11.3083   12.0631   10.7970 C      0
   11.4235   12.0403   11.7399 H      0
   11.4050   10.8898   10.0595 C      0
   11.5774   10.0637   10.4950 H      0
   11.2527   10.9336    8.6864 C      0
   11.3298   10.1374    8.1737 H      0
   10.9861   12.1350    8.0578 C      0
   10.8768   12.1561    7.1149 H      0
  3  4  1
  3  5  1
  6  7  1
  6  8  1
  6  9  1
  6 10  1
 11 12  1
 11 26  1
 11 42  1
 13 14  1
 13 17  1
 15 16  1
 15 33  1
 17 18  1
 17 25  1
 18 19  1
 18 20  1
 20 21  1
 20 22  1
 22 23  1
 22 29  1
 23 24  1
 23 25  1
 25 26  1
 26 27  1
 27 28  1
 27 49  1
 29 30  1
 29 31  1
 29 32  1
 33 34  1
 33 41  1
 34 35  1
 34 36  1
 36 37  1
 36 38  1
 38 39  1
 38 45  1
 39 40  1
 39 41  1
 41 42  1
 42 43  1
 43 44  1
 43 49  1
 45 46  1
 45 47  1
 45 48  1
 49 50  1
 50 51  1
 50 59  1
 51 52  1
 51 53  1
 53 54  1
 53 55  1
 55 56  1
 55 57  1
 57 58  1
 57 59  1
 59 60  1
 61 62  1
 61 76  1
 61 92  1
 63 64  1
 63 67  1
 65 66  1
 65 83  1
 67 68  1
 67 75  1
 68 69  1
 68 70  1
 70 71  1
 70 72  1
 72 73  1
 72 79  1
 73 74  1
 73 75  1
 75 76  1
 76 77  1
 77 78  1
 77 99  1
 79 80  1
 79 81  1
 79 82  1
 83 84  1
 83 91  1
 84 85  1
 84 86  1
 86 87  1
 86 88  1
 88 89  1
 88 95  1
 89 90  1
 89 91  1
 91 92  1
 92 93  1
 93 94  1
 93 99  1
 95 96  1
 95 97  1
 95 98  1
 99100  1
100101  1
100109  1
101102  1
101103  1
103104  1
103105  1
105106  1
105107  1
107108  1
107109  1
109110  1
M  END
$$$$
